# Supplementary material for: Antimicrobial resistance, virulence factors and phylogenetic profiles of Vibrio parahaemolyticus in the eastern coast of Shenzhen
Source: Front Microbiol. 2024 Nov 11;15:1452942. doi: 10.3389/fmicb.2024.1452942 (PMC11586387; doi:10.3389/fmicb.2024.1452942)
Supplement: Supplementary file 1 [file Table_1.XLSX]

## Sheet: profiles of isolates
Strain	Source	Type(Species/Location)	Case	Tdh	Trh	MAM7	T3SS1	T3SS1 secreted effectors	T3SS2	T3SS2 secreted effectors	VpadF	Project Number
JS200826013	FDOS	Patient	Case 1	Presence	Absence	Presence	Presence	Presence	Presence	Presence	Presence	PRJCA026359
JS200826004	FDOS	Patient	Case 1	Presence	Absence	Presence	Presence	Presence	Presence	Presence	Presence	PRJCA026359
JS200826005	FDOS	Patient	Case 1	Presence	Absence	Presence	Presence	Presence	Presence	Presence	Presence	PRJCA026359
JS200826019	FDOS	Patient	Case 1	Presence	Absence	Presence	Presence	Presence	Presence	Presence	Presence	PRJCA026359
JS200829003	FDOS	Patient	Case 2	Presence	Presence	Presence	Presence	Presence	Absence	Absence	Absence	PRJCA026359
JS200829001	FDOS	Patient	Case 2	Presence	Absence	Presence	Presence	Presence	Presence	Presence	Presence	PRJCA026359
JS200829002	FDOS	Patient	Case 2	Presence	Absence	Presence	Presence	Presence	Presence	Presence	Presence	PRJCA026359
JS200829004	FDOS	Patient	Case 2	Presence	Absence	Presence	Presence	Presence	Presence	Presence	Presence	PRJCA026359
GY210519001	IDDS	Patient	/	Presence	Absence	Presence	Presence	Presence	Presence	Presence	Presence	PRJCA026359
GY220723001	IDDS	Patient	/	Presence	Absence	Presence	Presence	Presence	Presence	Presence	Presence	PRJCA026359
GY220830001	IDDS	Patient	/	Presence	Absence	Presence	Presence	Presence	Presence	Presence	Presence	PRJCA026359
GY230906001	IDDS	Patient	/	Presence	Absence	Presence	Presence	Presence	Presence	Presence	Presence	PRJCA026359
GY230901002	IDDS	Patient	/	Presence	Absence	Presence	Presence	Presence	Presence	Presence	Presence	PRJCA026359
GY230907001	IDDS	Patient	/	Presence	Absence	Presence	Presence	Presence	Presence	Presence	Presence	PRJCA026359
GY230908002	IDDS	Patient	/	Presence	Absence	Presence	Presence	Presence	Presence	Presence	Presence	PRJCA026359
GY230927001	IDDS	Patient	/	Presence	Absence	Presence	Presence	Presence	Presence	Presence	Presence	PRJCA026359
GY231009003	IDDS	Patient	/	Presence	Absence	Presence	Presence	Presence	Presence	Presence	Presence	PRJCA026359
GY231019001	IDDS	Patient	/	Presence	Absence	Presence	Presence	Presence	Presence	Presence	Presence	PRJCA026359
GY231106001	IDDS	Patient	/	Presence	Absence	Presence	Presence	Presence	Presence	Presence	Presence	PRJCA026359
GY231106002	IDDS	Patient	/	Presence	Absence	Presence	Presence	Presence	Presence	Presence	Presence	PRJCA026359
HC210818003	SI	Seafood (Tiger fish)	/	Absence	Absence	Presence	Presence	Presence	Absence	Absence	Presence	PRJCA026359
HC210818006	SI	Seafood (Roche shrimp)	/	Absence	Absence	Presence	Presence	Presence	Absence	Absence	Presence	PRJCA026359
HC210818012	SI	Seafood (Lotus crab)	/	Absence	Absence	Presence	Presence	Presence	Absence	Absence	Presence	PRJCA026359
HC210818013	SI	Seafood (Oysters)	/	Absence	Absence	Presence	Presence	Presence	Absence	Absence	Presence	PRJCA026359
HC211102003	SI	Seafood (Mantis shrimp)	/	Absence	Absence	Presence	Presence	Presence	Absence	Absence	Presence	PRJCA026359
HC220115002	SI	Seafood (Siganus spinus)	/	Absence	Absence	Presence	Presence	Presence	Absence	Absence	Presence	PRJCA026359
HC220115006	SI	Seafood (Mantis shrimp)	/	Absence	Absence	Presence	Presence	Presence	Absence	Absence	Presence	PRJCA026359
HC220115017	SI	Seafood (Stone crab)	/	Absence	Absence	Presence	Presence	Presence	Absence	Absence	Presence	PRJCA026359
HC220115020	SI	Seafood (Fan scallop)	/	Absence	Absence	Presence	Presence	Presence	Absence	Absence	Presence	PRJCA026359
HC220117002	SI	Seafood (Goldfish)	/	Absence	Absence	Presence	Presence	Presence	Absence	Absence	Presence	PRJCA026359
HC220421002	SI	Seafood (Sillago sihama)	/	Absence	Absence	Presence	Presence	Presence	Absence	Absence	Presence	PRJCA026359
HC220421013	SI	Seafood (Abalone)	/	Absence	Absence	Presence	Presence	Presence	Absence	Absence	Presence	PRJCA026359
HC220421014	SI	Seafood (Mussel)	/	Absence	Absence	Absence	Presence	Presence	Absence	Absence	Presence	PRJCA026359
HC220916002	SI	Seafood (Mussel)	/	Absence	Absence	Presence	Presence	Presence	Absence	Absence	Presence	PRJCA026359
HC220916003	SI	Seafood (Epinephelus fuscoguttatus)	/	Absence	Absence	Presence	Presence	Presence	Absence	Absence	Absence	PRJCA026359
HC220916007	SI	Seafood (Mantis shrimp)	/	Absence	Absence	Presence	Presence	Presence	Absence	Absence	Presence	PRJCA026359
HC220916011	SI	Seafood (Saridomus purpuratus)	/	Absence	Absence	Presence	Presence	Presence	Absence	Absence	Presence	PRJCA026359
HC220916022	SI	Seafood (Mussel)	/	Absence	Absence	Presence	Presence	Presence	Absence	Absence	Presence	PRJCA026359
HC220916049	SI	Seafood (Octopus)	/	Absence	Absence	Presence	Presence	Presence	Absence	Absence	Presence	PRJCA026359
HS210816011	SI	Seawater (Jiaochangwei)	/	Absence	Absence	Presence	Presence	Presence	Absence	Absence	Presence	PRJCA026359
HS210816013	SI	Seawater (Xiexia Village)	/	Absence	Absence	Presence	Presence	Presence	Absence	Absence	Presence	PRJCA026359
HS210831002	SI	Seawater (Dongchong)	/	Absence	Absence	Presence	Presence	Presence	Absence	Absence	Presence	PRJCA026359
HS210831005	SI	Seawater (Stream Chung )	/	Absence	Absence	Presence	Presence	Presence	Absence	Absence	Presence	PRJCA026359
HC211102017	SI	Seafood (Navodon septentrionalis)	/	Absence	Absence	Presence	Presence	Presence	Absence	Absence	Presence	PRJCA026359
HC211102019	SI	Seafood (Three-spotted Crab)	/	Absence	Absence	Absence	Presence	Presence	Absence	Absence	Presence	PRJCA026359
HC211102021	SI	Seafood (Oysters)	/	Absence	Absence	Absence	Presence	Presence	Absence	Absence	Presence	PRJCA026359
HS220107004	SI	Seawater (Jiaochangwei)	/	Absence	Absence	Absence	Presence	Presence	Absence	Absence	Absence	PRJCA026359
HS220108004	SI	Seawater (Shayuchong)	/	Absence	Absence	Presence	Presence	Presence	Absence	Absence	Absence	PRJCA026359
HS220108013	SI	Seawater (Xiexia Village)	/	Absence	Absence	Absence	Presence	Presence	Presence	Absence	Presence	PRJCA026359
HS220108028	SI	Seawater (Guanhu Village)	/	Absence	Absence	Presence	Presence	Presence	Absence	Absence	Presence	PRJCA026359
HS220108032	SI	Seawater (Guanhu Village)	/	Absence	Absence	Presence	Presence	Presence	Absence	Absence	Presence	PRJCA026359
HS220601010	SI	Seawater (Dongchong)	/	Absence	Absence	Presence	Presence	Presence	Absence	Absence	Presence	PRJCA026359
HS220601013	SI	Seawater (Dongchong)	/	Absence	Absence	Presence	Presence	Presence	Absence	Absence	Presence	PRJCA026359
HS220601019	SI	Seawater (Xichong)	/	Absence	Absence	Presence	Presence	Presence	Absence	Absence	Presence	PRJCA026359
HS220602021	SI	Seawater (Shayuchong)	/	Absence	Absence	Absence	Presence	Presence	Absence	Absence	Presence	PRJCA026359
HS220602030	SI	Seawater (Stream Chung )	/	Absence	Absence	Presence	Presence	Presence	Absence	Absence	Presence	PRJCA026359
HS220616011	SI	Seawater (Xiexia Village)	/	Absence	Absence	Absence	Presence	Presence	Absence	Absence	Presence	PRJCA026359
HS220701034	SI	Seawater (Yang-Meikeng)	/	Absence	Absence	Presence	Presence	Presence	Absence	Absence	Presence	PRJCA026359
HS220701039	SI	Seawater (Stream Chung )	/	Absence	Absence	Presence	Presence	Presence	Absence	Absence	Absence	PRJCA026359
HS220917015	SI	Seawater (Baguang )	/	Absence	Absence	Presence	Presence	Presence	Absence	Absence	Presence	PRJCA026359
HC221202005	SI	Seafood (Mantis Shrimp)	/	Absence	Absence	Presence	Presence	Presence	Absence	Absence	Presence	PRJCA026359
HC221202009	SI	Seafood (Sequoia fish)	/	Absence	Absence	Presence	Presence	Presence	Absence	Absence	Presence	PRJCA026359
HC221202013	SI	Seafood (Babylon shell)	/	Absence	Absence	Presence	Presence	Presence	Absence	Absence	Presence	PRJCA026359
HC221202021	SI	Seafood (Epinephelus fuscoguttatus)	/	Absence	Absence	Presence	Presence	Presence	Absence	Absence	Presence	PRJCA026359
HS221202046	SI	Seawater (Xiexia Village)	/	Absence	Absence	Presence	Presence	Presence	Absence	Absence	Presence	PRJCA026359
HS200907107	SI	Seawater (Jiaochangwei)	/	Absence	Absence	Presence	Presence	Presence	Absence	Absence	Presence	PRJCA026359
HS200907118	SI	Seawater (Jiaochangwei)	/	Absence	Absence	Presence	Presence	Presence	Absence	Absence	Presence	PRJCA026359
JS230907002	FDOS	Patient	Case 3	Presence	Absence	Presence	Presence	Presence	Presence	Presence	Presence	PRJCA026359
JS230907003	FDOS	Patient	Case 3	Presence	Absence	Presence	Presence	Presence	Presence	Presence	Presence	PRJCA026359
JS230907004	FDOS	Patient	Case 3	Presence	Absence	Presence	Presence	Presence	Presence	Presence	Presence	PRJCA026359
JS230907013	FDOS	Patient	Case 3	Presence	Absence	Presence	Presence	Presence	Presence	Presence	Presence	PRJCA026359
JS230907022	FDOS	Patient	Case 3	Presence	Absence	Presence	Presence	Presence	Presence	Presence	Presence	PRJCA026359
JS230907023	FDOS	Patient	Case 3	Presence	Absence	Presence	Presence	Presence	Presence	Presence	Presence	PRJCA026359
JS230908002	FDOS	Patient	Case 3	Presence	Absence	Presence	Presence	Presence	Presence	Presence	Presence	PRJCA026359
HC210913001	SI	Seafood (Lu shrimp)	/	Absence	Absence	Presence	Presence	Presence	Absence	Absence	Absence	PRJCA026359
HC210913002	SI	Seafood (Lu shrimp)	/	Absence	Absence	Presence	Presence	Presence	Absence	Absence	Absence	PRJCA026359
HC210913003	SI	Seafood (Crab)	/	Absence	Absence	Presence	Presence	Presence	Absence	Absence	Presence	PRJCA026359
HC210913004	SI	Seafood (Crab)	/	Absence	Absence	Presence	Presence	Presence	Absence	Absence	Presence	PRJCA026359
HC210913005	SI	Seafood (Conch)	/	Absence	Absence	Presence	Presence	Presence	Absence	Absence	Presence	PRJCA026359
HC220610001	SI	Seafood (Shrimp)	/	Absence	Absence	Presence	Presence	Presence	Absence	Absence	Presence	PRJCA026359
HC220610002	SI	Seafood (Scylla serrata)	/	Absence	Absence	Presence	Presence	Presence	Absence	Absence	Presence	PRJCA026359
HC220610003	SI	Seafood (Pseudosciaena crocea)	/	Absence	Absence	Presence	Presence	Presence	Absence	Absence	Presence	PRJCA026359
HC220610004	SI	Seafood (White shrimp)	/	Absence	Absence	Presence	Presence	Presence	Absence	Absence	Presence	PRJCA026359
HC220613001	SI	Seafood (Sea bass)	/	Absence	Absence	Presence	Presence	Presence	Absence	Absence	Presence	PRJCA026359
HC220613002	SI	Seafood (Stone crab)	/	Absence	Absence	Presence	Presence	Presence	Absence	Absence	Absence	PRJCA026359
HC220923001	SI	Seafood (Sea bass)	/	Absence	Absence	Presence	Presence	Presence	Absence	Absence	Presence	PRJCA026359
HC220923002	SI	Seafood (Shrimp)	/	Absence	Absence	Presence	Presence	Presence	Absence	Absence	Presence	PRJCA026359
HC230515003	SI	Seafood (Shrimp)	/	Absence	Absence	Presence	Presence	Presence	Absence	Absence	Presence	PRJCA026359
HC230515004	SI	Seafood (Scylla serrata)	/	Absence	Absence	Presence	Presence	Presence	Absence	Absence	Presence	PRJCA026359
HC230515005	SI	Seafood (White shrimp)	/	Absence	Absence	Presence	Presence	Presence	Absence	Absence	Presence	PRJCA026359
HC230807001	SI	Seafood (Sea bass)	/	Absence	Absence	Presence	Presence	Presence	Absence	Absence	Absence	PRJCA026359
HC230807002	SI	Seafood (Crab)	/	Absence	Absence	Presence	Presence	Presence	Absence	Absence	Absence	PRJCA026359
HC230807003	SI	Seafood (Pseudosciaena crocea)	/	Absence	Absence	Presence	Presence	Presence	Absence	Absence	Presence	PRJCA026359
HC230807004	SI	Seafood (Shrimp)	/	Absence	Absence	Presence	Presence	Presence	Absence	Absence	Presence	PRJCA026359
HC230807005	SI	Seafood (Squid)	/	Absence	Absence	Presence	Presence	Presence	Absence	Absence	Presence	PRJCA026359
SPVP180026	SI	Seafood（Other districts in Shenzhen)	/	Absence	Absence	Presence	Presence	Presence	Absence	Absence	Presence	PRJNA745505
SPVP180021	SI	Seafood（Other districts in Shenzhen)	/	Absence	Absence	Presence	Presence	Presence	Absence	Absence	Presence	PRJNA745505
SPVP180022	SI	Seafood（Other districts in Shenzhen)	/	Absence	Absence	Presence	Presence	Presence	Absence	Absence	Presence	PRJNA745505
SPVP180025	SI	Seafood（Other districts in Shenzhen)	/	Absence	Absence	Presence	Presence	Presence	Absence	Absence	Presence	PRJNA745505
SPVP180024	SI	Seafood（Other districts in Shenzhen)	/	Absence	Absence	Presence	Presence	Presence	Absence	Absence	Presence	PRJNA745505
VP18049	SI	Seafood（Other districts in Shenzhen)	/	Presence	Absence	Presence	Presence	Presence	Presence	Presence	Presence	PRJNA745505
SPVP180019	SI	Seafood（Other districts in Shenzhen)	/	Absence	Absence	Presence	Presence	Presence	Absence	Absence	Presence	PRJNA745505
SPVP180020	SI	Seafood（Other districts in Shenzhen)	/	Absence	Absence	Presence	Presence	Presence	Absence	Absence	Presence	PRJNA745505
SPVP180018	SI	Seafood（Other districts in Shenzhen)	/	Absence	Absence	Presence	Presence	Presence	Absence	Absence	Presence	PRJNA745505
SPVP180015	SI	Seafood（Other districts in Shenzhen)	/	Absence	Absence	Presence	Presence	Presence	Absence	Absence	Presence	PRJNA745505
SPVP180012	SI	Seafood（Other districts in Shenzhen)	/	Absence	Absence	Presence	Presence	Presence	Absence	Absence	Presence	PRJNA745505
SPVP180011	SI	Seafood（Other districts in Shenzhen)	/	Absence	Absence	Presence	Presence	Presence	Absence	Absence	Presence	PRJNA745505
SPVP180007	SI	Seafood（Other districts in Shenzhen)	/	Absence	Absence	Presence	Presence	Presence	Absence	Absence	Presence	PRJNA745505
SPVP180017	SI	Seafood（Other districts in Shenzhen)	/	Absence	Absence	Presence	Presence	Presence	Absence	Absence	Presence	PRJNA745505
SPVP180009	SI	Seafood（Other districts in Shenzhen)	/	Absence	Absence	Presence	Presence	Presence	Absence	Absence	Presence	PRJNA745505
SPVP180016	SI	Seafood（Other districts in Shenzhen)	/	Absence	Absence	Presence	Presence	Presence	Absence	Absence	Absence	PRJNA745505
VP18072	SI	Seafood（Other districts in Shenzhen)	/	Absence	Absence	Presence	Presence	Presence	Absence	Absence	Presence	PRJNA745505
SPVP180001	SI	Seafood（Other districts in Shenzhen)	/	Absence	Absence	Presence	Presence	Presence	Absence	Absence	Presence	PRJNA745505
SPVP180002	SI	Seafood（Other districts in Shenzhen)	/	Absence	Absence	Presence	Presence	Presence	Absence	Absence	Presence	PRJNA745505
SPVP170163	SI	Seafood（Other districts in Shenzhen)	/	Absence	Absence	Presence	Presence	Presence	Absence	Absence	Presence	PRJNA745505
SPVP170149	SI	Seafood（Other districts in Shenzhen)	/	Absence	Absence	Presence	Presence	Presence	Absence	Absence	Presence	PRJNA745505
SPVP170147	SI	Seafood（Other districts in Shenzhen)	/	Absence	Absence	Presence	Presence	Presence	Absence	Absence	Presence	PRJNA745505
SPVP170146	SI	Seafood（Other districts in Shenzhen)	/	Absence	Absence	Presence	Presence	Presence	Absence	Absence	Absence	PRJNA745505
SPVP170143	SI	Seafood（Other districts in Shenzhen)	/	Absence	Absence	Presence	Presence	Presence	Absence	Absence	Presence	PRJNA745505
SPVP170141	SI	Seafood（Other districts in Shenzhen)	/	Absence	Absence	Presence	Presence	Presence	Absence	Absence	Presence	PRJNA745505
SPVP170142	SI	Seafood（Other districts in Shenzhen)	/	Absence	Absence	Presence	Presence	Presence	Absence	Absence	Presence	PRJNA745505
SPVP170148	SI	Seafood（Other districts in Shenzhen)	/	Absence	Absence	Presence	Presence	Presence	Absence	Absence	Presence	PRJNA745505
SPVP170150	SI	Seafood（Other districts in Shenzhen)	/	Absence	Absence	Presence	Presence	Presence	Absence	Absence	Presence	PRJNA745505
SPVP170164	SI	Seafood（Other districts in Shenzhen)	/	Absence	Absence	Presence	Presence	Presence	Absence	Absence	Presence	PRJNA745505
SPVP170151	SI	Seafood（Other districts in Shenzhen)	/	Absence	Absence	Presence	Presence	Presence	Absence	Absence	Presence	PRJNA745505
SPVP170158	SI	Seafood（Other districts in Shenzhen)	/	Absence	Absence	Presence	Presence	Presence	Absence	Absence	Presence	PRJNA745505
SPVP170157	SI	Seafood（Other districts in Shenzhen)	/	Absence	Absence	Presence	Presence	Presence	Absence	Absence	Presence	PRJNA745505
SPVP170156	SI	Seafood（Other districts in Shenzhen)	/	Absence	Absence	Presence	Presence	Presence	Absence	Absence	Presence	PRJNA745505
SPVP170162	SI	Seafood（Other districts in Shenzhen)	/	Absence	Absence	Presence	Presence	Presence	Absence	Absence	Presence	PRJNA745505
SPVP170160	SI	Seafood（Other districts in Shenzhen)	/	Absence	Absence	Presence	Presence	Presence	Absence	Absence	Presence	PRJNA745505
SPVP170155	SI	Seafood（Other districts in Shenzhen)	/	Absence	Absence	Presence	Presence	Presence	Absence	Absence	Presence	PRJNA745505
SPVP170154	SI	Seafood（Other districts in Shenzhen)	/	Absence	Absence	Presence	Presence	Presence	Absence	Absence	Presence	PRJNA745505
SPVP170152	SI	Seafood（Other districts in Shenzhen)	/	Absence	Absence	Presence	Presence	Presence	Absence	Absence	Presence	PRJNA745505
SPVP170153	SI	Seafood（Other districts in Shenzhen)	/	Absence	Absence	Presence	Presence	Presence	Absence	Absence	Presence	PRJNA745505
SPVP170161	SI	Seafood（Other districts in Shenzhen)	/	Absence	Absence	Presence	Presence	Presence	Absence	Absence	Presence	PRJNA745505
SPVP170159	SI	Seafood（Other districts in Shenzhen)	/	Absence	Absence	Presence	Presence	Presence	Absence	Absence	Presence	PRJNA745505
VP17080	SI	Seafood（Other districts in Shenzhen)	/	Absence	Absence	Presence	Presence	Presence	Absence	Absence	Presence	PRJNA745505
SPVP170106	SI	Seafood（Other districts in Shenzhen)	/	Absence	Absence	Presence	Presence	Presence	Absence	Absence	Presence	PRJNA745505
SPVP170052	SI	Seafood（Other districts in Shenzhen)	/	Absence	Absence	Presence	Presence	Presence	Absence	Absence	Presence	PRJNA745505
SPVP170051	SI	Seafood（Other districts in Shenzhen)	/	Absence	Absence	Presence	Presence	Presence	Absence	Absence	Presence	PRJNA745505
SPVP170078	SI	Seafood（Other districts in Shenzhen)	/	Absence	Absence	Presence	Presence	Presence	Absence	Absence	Presence	PRJNA745505
SPVP170084	SI	Seafood（Other districts in Shenzhen)	/	Absence	Absence	Presence	Presence	Presence	Absence	Absence	Presence	PRJNA745505
SPVP170081	SI	Seafood（Other districts in Shenzhen)	/	Absence	Absence	Presence	Presence	Presence	Absence	Absence	Presence	PRJNA745505
SPVP170102	SI	Seafood（Other districts in Shenzhen)	/	Absence	Absence	Presence	Presence	Presence	Absence	Absence	Presence	PRJNA745505
SPVP170079	SI	Seafood（Other districts in Shenzhen)	/	Absence	Absence	Presence	Presence	Presence	Absence	Absence	Presence	PRJNA745505
SPVP170098	SI	Seafood（Other districts in Shenzhen)	/	Absence	Absence	Presence	Presence	Presence	Absence	Absence	Presence	PRJNA745505
SPVP170087	SI	Seafood（Other districts in Shenzhen)	/	Absence	Absence	Presence	Presence	Presence	Absence	Absence	Presence	PRJNA745505
SPVP170083	SI	Seafood（Other districts in Shenzhen)	/	Absence	Absence	Presence	Presence	Presence	Absence	Absence	Presence	PRJNA745505
SPVP170080	SI	Seafood（Other districts in Shenzhen)	/	Absence	Absence	Presence	Presence	Presence	Absence	Absence	Absence	PRJNA745505
SPVP170074	SI	Seafood（Other districts in Shenzhen)	/	Absence	Absence	Presence	Presence	Presence	Absence	Absence	Presence	PRJNA745505
SPVP170070	SI	Seafood（Other districts in Shenzhen)	/	Absence	Absence	Presence	Presence	Presence	Absence	Absence	Presence	PRJNA745505
SPVP170060	SI	Seafood（Other districts in Shenzhen)	/	Absence	Absence	Presence	Presence	Presence	Absence	Absence	Presence	PRJNA745505
SPVP170076	SI	Seafood（Other districts in Shenzhen)	/	Absence	Absence	Presence	Presence	Presence	Absence	Absence	Presence	PRJNA745505
SPVP170085	SI	Seafood（Other districts in Shenzhen)	/	Absence	Absence	Presence	Presence	Presence	Absence	Absence	Presence	PRJNA745505
SPVP170095	SI	Seafood（Other districts in Shenzhen)	/	Absence	Absence	Presence	Presence	Presence	Absence	Absence	Presence	PRJNA745505
SPVP170073	SI	Seafood（Other districts in Shenzhen)	/	Absence	Absence	Presence	Presence	Presence	Absence	Absence	Presence	PRJNA745505
SPVP170091	SI	Seafood（Other districts in Shenzhen)	/	Absence	Absence	Presence	Presence	Presence	Absence	Absence	Presence	PRJNA745505
SPVP170094	SI	Seafood（Other districts in Shenzhen)	/	Absence	Absence	Presence	Presence	Presence	Absence	Absence	Presence	PRJNA745505
SPVP170093	SI	Seafood（Other districts in Shenzhen)	/	Absence	Absence	Presence	Presence	Presence	Absence	Absence	Presence	PRJNA745505
SPVP170089	SI	Seafood（Other districts in Shenzhen)	/	Absence	Absence	Presence	Presence	Presence	Absence	Absence	Presence	PRJNA745505
SPVP170056	SI	Seafood（Other districts in Shenzhen)	/	Absence	Absence	Presence	Presence	Presence	Absence	Absence	Presence	PRJNA745505
SPVP170054	SI	Seafood（Other districts in Shenzhen)	/	Absence	Absence	Presence	Presence	Presence	Absence	Absence	Presence	PRJNA745505
SPVP170053	SI	Seafood（Other districts in Shenzhen)	/	Absence	Absence	Presence	Presence	Presence	Absence	Absence	Presence	PRJNA745505
SPVP170092	SI	Seafood（Other districts in Shenzhen)	/	Absence	Absence	Presence	Presence	Presence	Absence	Absence	Absence	PRJNA745505
SPVP170090	SI	Seafood（Other districts in Shenzhen)	/	Absence	Absence	Presence	Presence	Presence	Absence	Absence	Absence	PRJNA745505
VP18241	SI	Seafood（Other districts in Shenzhen)	/	Absence	Absence	Presence	Presence	Presence	Absence	Absence	Absence	PRJNA745505
VP18240	SI	Seafood（Other districts in Shenzhen)	/	Absence	Absence	Presence	Presence	Presence	Absence	Absence	Absence	PRJNA745505
SPVP180036	SI	Seafood（Other districts in Shenzhen)	/	Absence	Absence	Presence	Presence	Presence	Absence	Absence	Presence	PRJNA745505
VP18170	SI	Seafood（Other districts in Shenzhen)	/	Absence	Absence	Presence	Presence	Presence	Absence	Absence	Presence	PRJNA745505
VP18172	SI	Seafood（Other districts in Shenzhen)	/	Absence	Absence	Presence	Presence	Presence	Absence	Absence	Presence	PRJNA745505
VP18169	SI	Seafood（Other districts in Shenzhen)	/	Absence	Absence	Presence	Presence	Presence	Absence	Absence	Presence	PRJNA745505
SPVP170004	SI	Seafood（Other districts in Shenzhen)	/	Absence	Absence	Presence	Presence	Presence	Absence	Absence	Absence	PRJNA745505
SPVP170003	SI	Seafood（Other districts in Shenzhen)	/	Absence	Absence	Presence	Presence	Presence	Absence	Absence	Absence	PRJNA745505
SPVP170001	SI	Seafood（Other districts in Shenzhen)	/	Absence	Absence	Presence	Presence	Presence	Absence	Absence	Absence	PRJNA745505
SPVP170027	SI	Seafood（Other districts in Shenzhen)	/	Absence	Absence	Presence	Presence	Presence	Absence	Absence	Absence	PRJNA745505
SPVP170026	SI	Seafood（Other districts in Shenzhen)	/	Absence	Absence	Presence	Presence	Presence	Absence	Absence	Absence	PRJNA745505
SPVP170025	SI	Seafood（Other districts in Shenzhen)	/	Absence	Absence	Presence	Presence	Presence	Absence	Absence	Absence	PRJNA745505
SPVP170005	SI	Seafood（Other districts in Shenzhen)	/	Absence	Absence	Presence	Presence	Presence	Absence	Absence	Presence	PRJNA745505
SPVP170012	SI	Seafood（Other districts in Shenzhen)	/	Absence	Absence	Presence	Presence	Presence	Absence	Absence	Presence	PRJNA745505
SPVP170008	SI	Seafood（Other districts in Shenzhen)	/	Absence	Absence	Presence	Presence	Presence	Absence	Absence	Presence	PRJNA745505
SPVP170020	SI	Seafood（Other districts in Shenzhen)	/	Absence	Absence	Presence	Presence	Presence	Absence	Absence	Presence	PRJNA745505
SPVP170029	SI	Seafood（Other districts in Shenzhen)	/	Absence	Absence	Presence	Presence	Presence	Absence	Absence	Presence	PRJNA745505
SPVP170021	SI	Seafood（Other districts in Shenzhen)	/	Absence	Absence	Presence	Presence	Presence	Absence	Absence	Presence	PRJNA745505
SPVP170018	SI	Seafood（Other districts in Shenzhen)	/	Absence	Absence	Presence	Presence	Presence	Absence	Absence	Presence	PRJNA745505
SPVP170017	SI	Seafood（Other districts in Shenzhen)	/	Absence	Absence	Presence	Presence	Presence	Absence	Absence	Presence	PRJNA745505
SPVP170015	SI	Seafood（Other districts in Shenzhen)	/	Absence	Absence	Presence	Presence	Presence	Absence	Absence	Presence	PRJNA745505
SPVP170014	SI	Seafood（Other districts in Shenzhen)	/	Absence	Absence	Presence	Presence	Presence	Absence	Absence	Presence	PRJNA745505
SPVP170011	SI	Seafood（Other districts in Shenzhen)	/	Absence	Absence	Presence	Presence	Presence	Absence	Absence	Presence	PRJNA745505
SPVP170010	SI	Seafood（Other districts in Shenzhen)	/	Absence	Absence	Presence	Presence	Presence	Absence	Absence	Presence	PRJNA745505
VP18087	SI	Seafood（Other districts in Shenzhen)	/	Absence	Absence	Presence	Presence	Presence	Absence	Absence	Absence	PRJNA745505
VP18086	SI	Seafood（Other districts in Shenzhen)	/	Absence	Absence	Presence	Presence	Presence	Absence	Absence	Presence	PRJNA745505
VP18084	SI	Seafood（Other districts in Shenzhen)	/	Absence	Absence	Presence	Presence	Presence	Absence	Absence	Presence	PRJNA745505
SPVP170009	SI	Seafood（Other districts in Shenzhen)	/	Absence	Absence	Presence	Presence	Presence	Absence	Absence	Presence	PRJNA745505
SPVP170006	SI	Seafood（Other districts in Shenzhen)	/	Absence	Absence	Presence	Presence	Presence	Absence	Absence	Presence	PRJNA745505
SPVP170019	SI	Seafood（Other districts in Shenzhen)	/	Absence	Absence	Presence	Presence	Presence	Absence	Absence	Absence	PRJNA745505
SPVP170028	SI	Seafood（Other districts in Shenzhen)	/	Absence	Absence	Presence	Presence	Presence	Absence	Absence	Presence	PRJNA745505
SPVP170002	SI	Seafood（Other districts in Shenzhen)	/	Absence	Absence	Presence	Presence	Presence	Absence	Absence	Presence	PRJNA745505
SPVP170013	SI	Seafood（Other districts in Shenzhen)	/	Absence	Absence	Presence	Presence	Presence	Absence	Absence	Presence	PRJNA745505
SPVP170016	SI	Seafood（Other districts in Shenzhen)	/	Absence	Absence	Presence	Presence	Absence	Absence	Absence	Presence	PRJNA745505
SPVP170022	SI	Seafood（Other districts in Shenzhen)	/	Absence	Absence	Presence	Presence	Presence	Absence	Absence	Presence	PRJNA745505
SPVP170007	SI	Seafood（Other districts in Shenzhen)	/	Absence	Absence	Presence	Presence	Presence	Absence	Absence	Presence	PRJNA745505
SPVP170050	SI	Seafood（Other districts in Shenzhen)	/	Absence	Absence	Presence	Presence	Presence	Absence	Absence	Presence	PRJNA745505
SPVP170032	SI	Seafood（Other districts in Shenzhen)	/	Absence	Absence	Presence	Presence	Presence	Absence	Absence	Presence	PRJNA745505
SPVP170031	SI	Seafood（Other districts in Shenzhen)	/	Absence	Absence	Presence	Presence	Presence	Absence	Absence	Presence	PRJNA745505
SPVP170043	SI	Seafood（Other districts in Shenzhen)	/	Absence	Absence	Presence	Presence	Presence	Absence	Absence	Presence	PRJNA745505
SPVP170042	SI	Seafood（Other districts in Shenzhen)	/	Absence	Absence	Presence	Presence	Presence	Absence	Absence	Presence	PRJNA745505
SPVP170041	SI	Seafood（Other districts in Shenzhen)	/	Absence	Absence	Presence	Presence	Presence	Absence	Absence	Presence	PRJNA745505
SPVP170048	SI	Seafood（Other districts in Shenzhen)	/	Absence	Absence	Presence	Presence	Presence	Absence	Absence	Presence	PRJNA745505
SPVP170049	SI	Seafood（Other districts in Shenzhen)	/	Absence	Absence	Presence	Presence	Presence	Absence	Absence	Presence	PRJNA745505
SPVP170047	SI	Seafood（Other districts in Shenzhen)	/	Absence	Absence	Presence	Presence	Presence	Absence	Absence	Presence	PRJNA745505
SPVP170046	SI	Seafood（Other districts in Shenzhen)	/	Absence	Absence	Presence	Presence	Presence	Absence	Absence	Presence	PRJNA745505
SPVP170045	SI	Seafood（Other districts in Shenzhen)	/	Absence	Absence	Presence	Presence	Presence	Absence	Absence	Presence	PRJNA745505
SPVP170044	SI	Seafood（Other districts in Shenzhen)	/	Absence	Absence	Presence	Presence	Presence	Absence	Absence	Absence	PRJNA745505
SPVP170034	SI	Seafood（Other districts in Shenzhen)	/	Absence	Absence	Presence	Presence	Presence	Absence	Absence	Presence	PRJNA745505
SPVP170033	SI	Seafood（Other districts in Shenzhen)	/	Absence	Absence	Presence	Presence	Presence	Absence	Absence	Presence	PRJNA745505
SPVP170040	SI	Seafood（Other districts in Shenzhen)	/	Absence	Absence	Presence	Presence	Presence	Absence	Absence	Presence	PRJNA745505
SPVP170030	SI	Seafood（Other districts in Shenzhen)	/	Absence	Absence	Presence	Presence	Presence	Absence	Absence	Presence	PRJNA745505
VP18081	SI	Seafood（Other districts in Shenzhen)	/	Presence	Absence	Presence	Presence	Presence	Presence	Presence	Presence	PRJNA745505
