# Supplementary material for: Antimicrobial resistance, virulence factors and phylogenetic profiles of Vibrio parahaemolyticus in the eastern coast of Shenzhen
Source: Front Microbiol. 2024 Nov 11;15:1452942. doi: 10.3389/fmicb.2024.1452942 (PMC11586387; doi:10.3389/fmicb.2024.1452942)
Supplement: Supplementary file 2 [file Table_2.XLSX]

## Sheet: Tmp export tabular
Sample name	Sample number	1	2	3	4	5	6	7	8	9	10	11	12	13	14	15	16	17	18	19	20	21	22	23	24	25	26	27	28	29	30	31	32	33	34	35	36	37	38	39	40	41	42	43	44	45	46	47	48
GY210519001	1	0	1375	395	401	1378	397	397	1379	402	1382	401	401	45822	45338	46509	45834	47025	47025	46032	45348	44993	45976	45777	45252	47632	44821	46570	46329	45851	44983	45678	44953	46349	46242	46291	45104	45455	47139	46469	45453	46855	44984	45451	46225	46345	44343	45072	45756
GY220723001	2	1375	0	1758	1764	17	1762	1762	18	1765	21	1764	1764	45741	45299	46402	45792	46798	46798	45910	45125	44937	46008	45717	45236	47531	44809	46523	46335	45729	44768	45529	44851	46281	46060	46189	45019	45405	47066	46368	45404	46692	44989	45402	46191	46336	44193	44979	45667
GY220830001	3	395	1758	0	14	1761	12	12	1762	15	1765	14	14	45856	45290	46476	45813	47071	47071	46041	45306	44941	45923	45763	45189	47633	44735	46517	46340	45877	44947	45611	44953	46338	46211	46267	45072	45448	47070	46474	45438	46783	44880	45436	46204	46275	44284	45045	45721
GY230901002	4	401	1764	14	0	1767	6	6	1768	3	1771	2	2	45864	45296	46484	45819	47077	47077	46047	45314	44947	45929	45769	45195	47640	44745	46523	46348	45885	44955	45619	44959	46346	46219	46275	45080	45456	47078	46480	45442	46789	44888	45440	46212	46283	44290	45053	45729
GY230906001	5	1378	17	1761	1767	0	1765	1765	17	1768	24	1767	1767	45744	45302	46405	45797	46800	46800	45911	45126	44940	46011	45718	45239	47532	44812	46528	46338	45730	44771	45530	44854	46284	46063	46190	45022	45406	47069	46371	45407	46693	44990	45405	46194	46337	44194	44980	45670
GY230907001	6	397	1762	12	6	1765	0	0	1766	7	1769	6	6	45860	45292	46480	45815	47073	47073	46043	45310	44943	45925	45765	45191	47636	44741	46519	46344	45881	44951	45615	44955	46342	46215	46271	45076	45452	47074	46478	45438	46785	44884	45436	46208	46279	44286	45049	45725
GY230908002	7	397	1762	12	6	1765	0	0	1766	7	1769	6	6	45860	45292	46480	45815	47073	47073	46043	45310	44943	45925	45765	45191	47636	44741	46519	46344	45881	44951	45615	44955	46342	46215	46271	45076	45452	47074	46478	45438	46785	44884	45436	46208	46279	44286	45049	45725
GY230927001	8	1379	18	1762	1768	17	1766	1766	0	1769	25	1768	1768	45745	45303	46406	45796	46802	46802	45912	45129	44941	46010	45721	45240	47535	44813	46527	46339	45733	44772	45533	44855	46285	46064	46193	45023	45409	47070	46370	45406	46696	44991	45404	46195	46338	44197	44983	45669
GY231009003	9	402	1765	15	3	1768	7	7	1769	0	1772	1	1	45865	45296	46485	45820	47078	47078	46048	45315	44948	45930	45769	45195	47640	44745	46524	46349	45885	44955	45619	44960	46347	46219	46276	45081	45456	47079	46480	45442	46790	44888	45440	46212	46283	44291	45054	45730
GY231019001	10	1382	21	1765	1771	24	1769	1769	25	1772	0	1771	1771	45748	45306	46409	45801	46805	46805	45917	45132	44944	46015	45724	45245	47538	44818	46532	46342	45736	44775	45536	44858	46288	46067	46196	45026	45411	47073	46375	45411	46699	44996	45409	46198	46343	44200	44986	45674
GY231106001	11	401	1764	14	2	1767	6	6	1768	1	1771	0	0	45864	45295	46484	45819	47077	47077	46047	45314	44947	45929	45768	45194	47639	44744	46523	46348	45884	44954	45618	44959	46346	46218	46275	45080	45455	47078	46479	45441	46789	44887	45439	46211	46282	44290	45053	45729
GY231106002	12	401	1764	14	2	1767	6	6	1768	1	1771	0	0	45864	45295	46484	45819	47077	47077	46047	45314	44947	45929	45768	45194	47639	44744	46523	46348	45884	44954	45618	44959	46346	46218	46275	45080	45455	47078	46479	45441	46789	44887	45439	46211	46282	44290	45053	45729
HC210818003	13	45822	45741	45856	45864	45744	45860	45860	45745	45865	45748	45864	45864	0	45293	46734	46180	47465	47465	46158	46432	44771	46988	46327	45182	47692	45081	47705	46334	45255	45419	46349	45518	46594	45357	46024	45905	46007	47360	46664	45967	47279	45615	45965	46519	46325	44520	44743	46031
HC210818006	14	45338	45299	45290	45296	45302	45292	45292	45303	45296	45306	45295	45295	45293	0	46704	45967	46934	46934	46138	45438	44571	45853	45680	45235	47365	45122	46423	46440	45683	45088	45831	45118	45872	45732	45548	45405	45287	46804	46540	45354	46733	45107	45352	46034	46216	44249	45035	45313
HC210818012	15	46509	46402	46476	46484	46405	46480	46480	46406	46485	46409	46484	46484	46734	46704	0	45018	47928	47928	45202	46893	45508	47341	46696	46052	45941	45397	48073	45544	45927	46197	46572	45766	45150	46678	46667	46062	46032	45810	47596	46417	47424	45844	46416	47018	45652	44362	41066	46155
HC210818013	16	45834	45792	45813	45819	45797	45815	45815	45796	45820	45801	45819	45819	46180	45967	45018	0	47325	47325	44210	46001	44805	46297	45727	45685	46180	44621	46888	44909	46077	45591	45901	45748	44726	46487	45967	45640	45639	45106	47152	45729	47340	45370	45727	46290	44502	44538	43849	45606
HC210913001	17	47025	46798	47071	47077	46800	47073	47073	46802	47078	46805	47077	47077	47465	46934	47928	47325	0	0	47880	47018	46617	47732	47356	46842	49100	45964	48291	47868	47445	47047	47412	46848	47402	47749	47158	46863	46848	48911	45456	47115	45491	46599	47113	47895	47418	45709	46627	47262
HC210913002	18	47025	46798	47071	47077	46800	47073	47073	46802	47078	46805	47077	47077	47465	46934	47928	47325	0	0	47880	47018	46617	47732	47356	46842	49100	45964	48291	47868	47445	47047	47412	46848	47402	47749	47158	46863	46848	48911	45456	47115	45491	46599	47113	47895	47418	45709	46627	47262
HC210913003	19	46032	45910	46041	46047	45911	46043	46043	45912	46048	45917	46047	46047	46158	46138	45202	44210	47880	47880	0	46242	45372	46643	46573	46213	45913	45933	47332	45149	46360	46144	46358	45966	45095	46482	46220	45228	45975	45410	47294	46286	47562	46004	46284	46873	45295	44647	43639	46048
HC210913004	20	45348	45125	45306	45314	45126	45310	45310	45129	45315	45132	45314	45314	46432	45438	46893	46001	47018	47018	46242	0	45177	45872	45901	45639	47552	44793	46788	46770	45964	44399	45650	45571	46271	46231	46312	45337	45462	47380	46288	45583	46857	45418	45581	46407	46322	44891	45553	45412
HC210913005	21	44993	44937	44941	44947	44940	44943	44943	44941	44948	44944	44947	44947	44771	44571	45508	44805	46617	46617	45372	45177	0	45692	44963	44515	47415	44501	46449	45840	44976	45223	45126	44572	45587	45360	45669	44770	44983	46057	45590	44660	46436	44856	44658	45690	46030	43709	44725	45249
HC211102003	22	45976	46008	45923	45929	46011	45925	45925	46010	45930	46015	45929	45929	46988	45853	47341	46297	47732	47732	46643	45872	45692	0	46412	46017	48704	45400	3495	47692	46103	46380	46733	46009	47396	46977	46779	46160	45641	47739	47089	45227	47129	46200	45225	46579	47544	45048	45994	46535
HC211102017	23	45777	45717	45763	45769	45718	45765	45765	45721	45769	45724	45768	45768	46327	45680	46696	45727	47356	47356	46573	45901	44963	46412	0	45822	47981	45327	47103	47152	45979	45493	46026	45532	46803	46184	46628	45455	45604	47228	46759	45521	46791	45181	45517	46772	46575	44830	45553	46000
HC211102019	24	45252	45236	45189	45195	45239	45191	45191	45240	45195	45245	45194	45194	45182	45235	46052	45685	46842	46842	46213	45639	44515	46017	45822	0	47440	44765	46721	46586	45349	45319	45709	45510	46043	45681	45068	45617	45387	46932	46434	45030	46760	45180	45028	45940	46107	44126	45009	45506
HC211102021	25	47632	47531	47633	47640	47532	47636	47636	47535	47640	47538	47639	47639	47692	47365	45941	46180	49100	49100	45913	47552	47415	48704	47981	47440	0	46675	49189	46457	47164	47244	47895	47887	46713	48121	47898	47571	47157	47579	48665	47404	48982	47522	47400	48225	46357	46162	45222	47637
HC220115002	26	44821	44809	44735	44745	44812	44741	44741	44813	44745	44818	44744	44744	45081	45122	45397	44621	45964	45964	45933	44793	44501	45400	45327	44765	46675	0	46034	45104	44345	44447	44874	44298	45539	45340	45310	44582	44520	46394	45685	44437	45953	34089	44435	45100	45688	43582	44665	42879
HC220115006	27	46570	46523	46517	46523	46528	46519	46519	46527	46524	46532	46523	46523	47705	46423	48073	46888	48291	48291	47332	46788	46449	3495	47103	46721	49189	46034	0	48303	46836	47173	47556	46625	48114	47593	47342	46781	46225	48249	46402	45931	47610	46908	45929	47636	48156	45813	46630	47183
HC220115017	28	46329	46335	46340	46348	46338	46344	46344	46339	46349	46342	46348	46348	46334	46440	45544	44909	47868	47868	45149	46770	45840	47692	47152	46586	46457	45104	48303	0	46556	46516	46677	46290	45484	46908	46953	46668	46457	45525	47925	46404	47500	45966	46402	47313	45275	45269	44430	46679
HC220115020	29	45851	45729	45877	45885	45730	45881	45881	45733	45885	45736	45884	45884	45255	45683	45927	46077	47445	47445	46360	45964	44976	46103	45979	45349	47164	44345	46836	46556	0	45656	46088	45269	46415	45707	46067	45089	45510	46485	47106	45506	46617	44759	45504	46394	46221	43628	44970	45543
HC220117002	30	44983	44768	44947	44955	44771	44951	44951	44772	44955	44775	44954	44954	45419	45088	46197	45591	47047	47047	46144	44399	45223	46380	45493	45319	47244	44447	47173	46516	45656	0	45389	45728	46611	46311	45039	44957	45451	47341	46400	45252	46283	45166	45250	45650	45844	44857	45220	45098
HC220421002	31	45678	45529	45611	45619	45530	45615	45615	45533	45619	45536	45618	45618	46349	45831	46572	45901	47412	47412	46358	45650	45126	46733	46026	45709	47895	44874	47556	46677	46088	45389	0	45526	46351	46468	46352	45376	45599	47465	47123	45451	47062	45135	45449	46337	46598	44759	45575	45923
HC220421013	32	44953	44851	44953	44959	44854	44955	44955	44855	44960	44858	44959	44959	45518	45118	45766	45748	46848	46848	45966	45571	44572	46009	45532	45510	47887	44298	46625	46290	45269	45728	45526	0	45837	45835	45821	44673	44892	46141	46362	45500	46526	44491	45498	45495	46374	44440	45266	45650
HC220421014	33	46349	46281	46338	46346	46284	46342	46342	46285	46347	46288	46346	46346	46594	45872	45150	44726	47402	47402	45095	46271	45587	47396	46803	46043	46713	45539	48114	45484	46415	46611	46351	45837	0	47029	46648	45919	45977	45883	47356	46223	47655	45739	46221	46673	45138	44933	44100	46162
HC220610001	34	46242	46060	46211	46219	46063	46215	46215	46064	46219	46067	46218	46218	45357	45732	46678	46487	47749	47749	46482	46231	45360	46977	46184	45681	48121	45340	47593	46908	45707	46311	46468	45835	47029	0	46632	45847	46482	48073	47159	45855	47798	45376	45851	46316	46649	44529	45559	46391
HC220610002	35	46291	46189	46267	46275	46190	46271	46271	46193	46276	46196	46275	46275	46024	45548	46667	45967	47158	47158	46220	46312	45669	46779	46628	45068	47898	45310	47342	46953	46067	45039	46352	45821	46648	46632	0	45640	45351	47594	46897	45845	47704	46050	45843	46122	46682	44708	45908	45761
HC220610003	36	45104	45019	45072	45080	45022	45076	45076	45023	45081	45026	45080	45080	45905	45405	46062	45640	46863	46863	45228	45337	44770	46160	45455	45617	47571	44582	46781	46668	45089	44957	45376	44673	45919	45847	45640	0	45296	46882	46516	45192	46933	44925	45190	45845	46398	43496	45474	45340
HC220610004	37	45455	45405	45448	45456	45406	45452	45452	45409	45456	45411	45455	45455	46007	45287	46032	45639	46848	46848	45975	45462	44983	45641	45604	45387	47157	44520	46225	46457	45510	45451	45599	44892	45977	46482	45351	45296	0	46974	46667	45315	46166	44908	45313	45696	46535	44073	45528	45605
HC220613001	38	47139	47066	47070	47078	47069	47074	47074	47070	47079	47073	47078	47078	47360	46804	45810	45106	48911	48911	45410	47380	46057	47739	47228	46932	47579	46394	48249	45525	46485	47341	47465	46141	45883	48073	47594	46882	46974	0	48223	46999	48252	46756	46997	47692	46175	46077	44085	47291
HC220613002	39	46469	46368	46474	46480	46371	46478	46478	46370	46480	46375	46479	46479	46664	46540	47596	47152	45456	45456	47294	46288	45590	47089	46759	46434	48665	45685	46402	47925	47106	46400	47123	46362	47356	47159	46897	46516	46667	48223	0	46741	45180	46386	46737	47215	47411	45625	46469	46662
HC220916002	40	45453	45404	45438	45442	45407	45438	45438	45406	45442	45411	45441	45441	45967	45354	46417	45729	47115	47115	46286	45583	44660	45227	45521	45030	47404	44437	45931	46404	45506	45252	45451	45500	46223	45855	45845	45192	45315	46999	46741	0	46239	45552	4	46384	45879	44594	44987	45560
HC220916003	41	46855	46692	46783	46789	46693	46785	46785	46696	46790	46699	46789	46789	47279	46733	47424	47340	45491	45491	47562	46857	46436	47129	46791	46760	48982	45953	47610	47500	46617	46283	47062	46526	47655	47798	47704	46933	46166	48252	45180	46239	0	45725	46237	47194	47820	45413	46776	46791
HC220916007	42	44984	44989	44880	44888	44990	44884	44884	44991	44888	44996	44887	44887	45615	45107	45844	45370	46599	46599	46004	45418	44856	46200	45181	45180	47522	34089	46908	45966	44759	45166	45135	44491	45739	45376	46050	44925	44908	46756	46386	45552	45725	0	45550	46138	46054	44136	44535	45198
HC220916011	43	45451	45402	45436	45440	45405	45436	45436	45404	45440	45409	45439	45439	45965	45352	46416	45727	47113	47113	46284	45581	44658	45225	45517	45028	47400	44435	45929	46402	45504	45250	45449	45498	46221	45851	45843	45190	45313	46997	46737	4	46237	45550	0	46382	45875	44590	44983	45558
HC220916022	44	46225	46191	46204	46212	46194	46208	46208	46195	46212	46198	46211	46211	46519	46034	47018	46290	47895	47895	46873	46407	45690	46579	46772	45940	48225	45100	47636	47313	46394	45650	46337	45495	46673	46316	46122	45845	45696	47692	47215	46384	47194	46138	46382	0	47684	45100	46146	46212
HC220916049	45	46345	46336	46275	46283	46337	46279	46279	46338	46283	46343	46282	46282	46325	46216	45652	44502	47418	47418	45295	46322	46030	47544	46575	46107	46357	45688	48156	45275	46221	45844	46598	46374	45138	46649	46682	46398	46535	46175	47411	45879	47820	46054	45875	47684	0	44768	44386	45862
HC220923001	46	44343	44193	44284	44290	44194	44286	44286	44197	44291	44200	44290	44290	44520	44249	44362	44538	45709	45709	44647	44891	43709	45048	44830	44126	46162	43582	45813	45269	43628	44857	44759	44440	44933	44529	44708	43496	44073	46077	45625	44594	45413	44136	44590	45100	44768	0	44014	44357
HC220923002	47	45072	44979	45045	45053	44980	45049	45049	44983	45054	44986	45053	45053	44743	45035	41066	43849	46627	46627	43639	45553	44725	45994	45553	45009	45222	44665	46630	44430	44970	45220	45575	45266	44100	45559	45908	45474	45528	44085	46469	44987	46776	44535	44983	46146	44386	44014	0	45363
HC221202005	48	45756	45667	45721	45729	45670	45725	45725	45669	45730	45674	45729	45729	46031	45313	46155	45606	47262	47262	46048	45412	45249	46535	46000	45506	47637	42879	47183	46679	45543	45098	45923	45650	46162	46391	45761	45340	45605	47291	46662	45560	46791	45198	45558	46212	45862	44357	45363	0
HC221202009	49	45406	45392	45349	45357	45393	45353	45353	45396	45358	45396	45357	45357	45738	45648	46841	45755	46891	46891	46055	45336	45076	46019	45665	45830	48203	44543	46640	46533	45468	44838	45864	45402	46235	46221	45711	45433	45252	47026	46237	45875	46812	44893	45873	45671	46497	44395	45278	45575
HC221202013	50	45786	45572	45809	45817	45575	45813	45813	45576	45817	45579	45816	45816	46445	45867	47114	46000	47557	47557	46892	46077	45663	46463	45604	45261	48209	45508	47229	47047	46414	45904	45887	45633	47091	46689	46346	46055	45568	47568	47653	45950	47341	45691	45948	46998	46673	44863	45972	45913
HC221202021	51	45275	45089	45229	45237	45090	45233	45233	45093	45238	45096	45237	45237	45162	44890	46651	45458	46684	46684	46356	45374	44455	45987	45737	44906	47575	44427	46568	46017	45075	45320	45619	45087	45809	45362	45497	44872	44837	47013	45996	45063	45995	45022	45061	46047	46180	43804	45237	44983
HC230515003	52	47020	46946	46963	46971	46947	46967	46967	46948	46971	46953	46970	46970	46882	46419	44875	44730	47974	47974	45000	46613	45801	47801	46635	46338	46587	45427	48336	45011	46131	46166	46703	46339	45169	46697	47167	46300	46377	44576	48003	46526	47699	45563	46524	47387	45186	45109	44138	46515
HC230515004	53	46484	46355	46439	46447	46356	46443	46443	46359	46448	46362	46447	46447	46625	46252	42465	44793	47776	47776	44712	46849	46137	47562	46713	46386	46090	45675	48094	45503	46362	46586	46563	46277	45389	46308	46957	46525	46733	46107	47951	46462	47892	46108	46460	47307	45426	44732	33962	46389
HC230515005	54	45823	45778	45837	45845	45777	45841	45841	45780	45846	45785	45845	45845	46209	46097	45308	45247	47960	47960	44813	46064	45686	46816	46211	45872	46503	45587	47473	45273	46396	45405	46767	45804	45302	46203	46461	45962	46125	45847	46698	45825	47148	45484	45823	46746	45060	45125	44164	46317
HC230807001	55	46718	46702	46686	46692	46703	46688	46688	46706	46692	46709	46691	46691	47137	46925	47852	47144	45782	45782	47868	47154	46162	47608	47038	46737	49190	45985	48432	48136	47007	46611	47114	46874	47880	47483	47483	46899	46773	48067	45758	46975	44294	46451	46974	47409	47358	45836	46616	46702
HC230807002	56	44962	44905	44962	44970	44906	44966	44966	44909	44971	44912	44970	44970	45178	45005	45537	45529	46640	46640	45499	45489	44369	46100	45655	45142	46954	44032	46698	46016	45112	45417	45426	45027	46086	45249	45419	44692	45175	46463	46093	45228	46169	44661	45227	45921	45766	42733	44479	45216
HC230807003	57	47462	47351	47435	47443	47354	47439	47439	47355	47443	47355	47442	47442	47520	46896	46164	45490	48858	48858	45771	47381	46082	47922	47330	46769	47120	46569	48574	46448	47218	47158	47601	47285	46060	48131	47415	46812	46852	47217	47901	47424	48227	47117	47422	47934	46353	45280	45401	47497
HC230807004	58	46269	46266	46158	46164	46268	46160	46160	46271	46164	46274	46163	46163	46568	45665	46907	46427	47762	47762	46699	46208	45179	46895	46547	45982	48056	45624	47710	47187	46554	46138	46252	45893	46837	47004	46295	45994	45816	47803	47068	46450	47459	45820	46448	46795	46622	45004	46126	45962
HC230807005	59	47617	47564	47623	47631	47567	47627	47627	47568	47631	47571	47630	47630	47822	47817	46423	46213	49207	49207	46710	47948	47053	48822	47946	48226	47693	46975	49397	47127	48126	47994	48366	47558	46672	49037	48087	47451	47721	47190	48882	47843	48882	47543	47841	48723	47016	46794	45219	47756
HS200907107	60	45493	45395	45477	45485	45398	45481	45481	45399	45486	45402	45485	45485	45948	45194	46155	45256	46926	46926	45781	45836	44408	45715	45614	44912	47207	44430	46393	46484	44930	45035	45657	44840	46275	45845	45395	45116	44999	46594	46061	45334	46635	45139	45331	45867	45557	43502	45091	45031
HS200907118	61	45494	45396	45478	45486	45399	45482	45482	45400	45487	45403	45486	45486	45949	45193	46154	45253	46920	46920	45781	45832	44404	45709	45608	44908	47209	44424	46387	46484	44924	45031	45655	44838	46275	45839	45395	45116	44998	46590	46057	45330	46635	45133	45327	45861	45553	43498	45090	45033
HS210816011	62	45679	45579	45767	45773	45580	45769	45769	45583	45774	45586	45773	45773	45711	45603	46217	45887	47025	47025	46063	45517	45314	45737	45649	45633	47195	44326	46354	46664	44691	45703	46040	45886	46802	45482	46110	45375	45031	47624	46408	45477	47081	44749	45475	46365	46410	43754	45303	45827
HS210816013	63	46148	46084	46120	46128	46085	46124	46124	46088	46128	46091	46127	46127	46240	45836	33749	44457	47364	47364	45127	46224	45120	46702	46474	46042	45885	45005	47399	45269	46226	46033	46330	45367	44769	46743	46558	45759	45390	45404	46830	45756	47292	46051	45755	46837	45202	44756	40779	46432
HS210831002	64	45767	45688	45797	45803	45691	45799	45799	45692	45804	45695	45803	45803	44962	45460	46190	46353	46880	46880	46071	45575	45101	46739	45724	45463	47103	44943	47238	46392	45303	45287	45784	45435	46151	45832	45637	45343	45678	47479	46455	45674	46934	44712	45672	46504	45733	44285	45751	45552
HS210831005	65	44088	44469	44103	44109	44470	44105	44105	44473	44110	44475	44109	44109	45945	45471	46424	46144	47247	47247	46187	45710	45126	46473	46239	45597	48132	45046	47120	46500	45784	45914	46096	45283	46621	46264	46264	45393	45610	47261	46633	45420	47106	45169	45418	47033	45883	44202	45509	45719
HS220107004	66	46642	46544	46570	46576	46545	46572	46572	46548	46577	46551	46576	46576	47036	46542	47321	47141	45509	45509	47184	46551	46130	46933	46562	46561	48975	45887	47530	47349	46343	46260	46807	46346	47540	47531	47399	46760	45969	47894	44921	46221	5329	46277	46219	47160	47428	45174	46517	46586
HS220108004	67	46009	45972	46012	46018	45973	46014	46014	45976	46018	45979	46017	46017	46610	46364	45062	44487	47976	47976	44991	46369	45697	46923	46539	45784	46343	45613	47472	45466	46296	45695	46311	45866	44987	46507	46958	45884	46254	45967	46990	46438	47341	45574	46436	46418	45158	44716	44063	46017
HS220108013	68	45306	45191	45285	45293	45192	45289	45289	45193	45294	45198	45293	45293	45021	44659	45867	45401	46797	46797	45759	45062	44681	45963	45780	44929	47156	44358	46603	46465	45271	44964	45582	44824	45769	45227	45812	44974	45130	46651	45738	45146	46736	44778	45144	46180	45418	44072	45133	45041
HS220108028	69	44513	44392	44454	44462	44393	44458	44458	44396	44463	44399	44462	44462	44958	44916	45054	45175	45940	45940	44835	45041	44310	45708	44977	44560	46676	44109	46476	45700	44417	44705	44915	44683	45298	44683	44993	44204	44608	46671	45946	44829	46218	44125	44827	45227	45514	27988	44076	44754
HS220108032	70	45377	45242	45257	45265	45245	45261	45261	45246	45266	45249	45265	45265	45604	45379	46637	45633	46859	46859	46186	45845	44767	46440	45516	45272	47454	44665	46995	46892	45672	45248	45737	45390	46427	46273	46070	45285	45610	47070	46431	45686	46581	45618	45684	46730	46201	44248	45547	45321
HS220601010	71	44965	44831	44950	44958	44834	44954	44954	44835	44959	44838	44958	44958	44935	44674	45422	45493	46557	46557	45731	44921	44020	45562	45134	44325	47032	43931	46198	46096	44991	45030	44754	44690	45778	45415	44887	44417	44616	46262	45251	44250	46232	44837	44246	46005	45659	43672	44765	44909
HS220601013	72	45357	45257	45381	45387	45260	45383	45383	45261	45388	45264	45387	45387	45193	45465	46580	45655	46876	46876	45957	45903	44595	46254	45791	44986	47535	44971	46850	46014	45495	45274	45849	45660	45994	46550	45699	45147	45718	47252	46402	44973	46856	45378	44971	46376	45873	44165	45439	45368
HS220601019	73	46045	45944	45963	45971	45945	45967	45967	45948	45972	45950	45971	45971	46124	46414	46305	46103	47284	47284	46754	45593	45957	45333	46615	45732	47983	45304	46895	47341	46178	45735	46212	45212	46572	46588	46050	45927	45885	47880	46182	45547	46673	45743	45543	46717	46853	44372	45899	45553
HS220602021	74	45417	45426	45346	45354	45427	45350	45350	45428	45353	45433	45352	45352	45628	45026	46626	46232	47268	47268	46112	45846	44622	44956	45772	45548	47805	45087	45526	46707	46286	45635	45681	45243	46359	46401	45802	45860	45673	46936	46837	45771	46753	45140	45769	46393	46460	44272	45112	45507
HS220602030	75	45045	44938	44998	45006	44941	45002	45002	44942	45007	44945	45006	45006	45429	45063	46237	45448	47029	47029	45888	44658	44738	45759	46112	44651	47618	44749	46462	46397	45307	45045	45962	45098	46285	45858	45058	44605	45554	46546	46729	44432	46349	44336	44428	45816	45970	43938	44871	45107
HS220616011	76	46296	46299	46298	46304	46302	46300	46300	46303	46304	46306	46303	46303	47029	45831	45361	44712	48159	48159	44723	46477	45959	47693	46496	46345	46778	46149	48251	45458	45980	46134	46588	45918	45046	46651	46893	46045	46461	45867	47094	46579	47963	46175	46577	46975	45155	45506	43895	46616
HS220701034	77	45565	45374	45562	45570	45375	45566	45566	45378	45570	45381	45569	45569	45516	45133	46080	46047	46656	46656	46360	45399	45216	46071	45935	45520	47420	44732	46559	46440	45759	45537	46343	45632	46227	45613	46382	45759	45501	47380	46703	45473	46860	45128	45471	46300	46154	43960	45347	45483
HS220701039	78	46007	45970	46010	46016	45971	46012	46012	45974	46016	45977	46015	46015	46608	46362	45059	44484	47974	47974	44994	46367	45695	46920	46538	45786	46341	45611	47469	45466	46294	45693	46312	45864	44984	46505	46956	45882	46252	45969	46991	46435	47339	45572	46433	46414	45156	44714	44061	46017
HS220917015	79	44986	44991	44882	44890	44992	44886	44886	44993	44890	44998	44889	44889	45617	45109	45846	45372	46600	46600	46006	45420	44858	46202	45183	45182	47524	34091	46910	45968	44761	45168	45137	44493	45741	45378	46052	44927	44910	46758	46388	45554	45727	4	45552	46140	46056	44138	44537	45200
HS221202046	80	45274	45088	45228	45236	45089	45232	45232	45092	45237	45095	45236	45236	45160	44889	46650	45456	46683	46683	46354	45372	44454	45987	45736	44905	47574	44425	46566	46016	45074	45318	45618	45085	45808	45361	45495	44871	44836	47012	45994	45061	45994	45020	45059	46045	46178	43803	45236	44982
JS200826004	81	647	2012	262	268	2015	264	264	2016	269	2019	268	268	46088	45519	46719	46047	47295	47295	46276	45549	45174	46159	46000	45420	47873	44971	46753	46577	46129	45190	45846	45188	46581	46446	46503	45309	45681	47311	46703	45670	47015	45123	45668	46447	46511	44521	45265	45956
JS200826005	82	647	2012	262	268	2015	264	264	2016	269	2019	268	268	46088	45519	46719	46047	47295	47295	46276	45549	45174	46159	46000	45420	47873	44971	46753	46577	46129	45190	45846	45188	46581	46446	46503	45309	45681	47311	46703	45670	47015	45123	45668	46447	46511	44521	45265	45956
JS200826013	83	647	2012	262	268	2015	264	264	2016	269	2019	268	268	46088	45519	46719	46047	47295	47295	46276	45549	45174	46159	46000	45420	47873	44971	46753	46577	46129	45190	45846	45188	46581	46446	46503	45309	45681	47311	46703	45670	47015	45123	45668	46447	46511	44521	45265	45956
JS200826019	84	648	2013	263	269	2016	265	265	2017	270	2020	269	269	46089	45520	46720	46048	47296	47296	46277	45550	45175	46160	46001	45421	47874	44972	46754	46578	46130	45191	45847	45189	46582	46447	46504	45310	45682	47312	46704	45671	47016	45124	45669	46448	46512	44522	45266	45957
JS200829001	85	376	1735	217	223	1738	221	221	1739	224	1742	223	223	45871	45325	46522	45853	47076	47076	46071	45344	44995	45976	45770	45228	47662	44780	46570	46378	45908	44982	45655	44956	46381	46257	46302	45084	45459	47119	46489	45440	46823	44919	45438	46220	46324	44307	45099	45773
JS200829002	86	375	1736	218	224	1739	220	220	1740	225	1743	224	224	45870	45324	46521	45852	47075	47075	46070	45343	44994	45975	45769	45227	47661	44779	46569	46377	45907	44981	45654	44955	46380	46256	46301	45083	45458	47118	46488	45439	46822	44918	45437	46219	46323	44306	45098	45772
JS200829003	87	46101	45926	46057	46065	45929	46061	46061	45930	46066	45933	46065	46065	46451	46756	47377	46668	45329	45329	47197	46341	45570	47033	46828	45753	48552	45697	47756	47005	46394	46053	47003	46473	47103	47091	46839	46658	46237	47872	44791	46064	45011	46499	46061	46805	46827	45007	46293	46541
JS200829004	88	376	1735	217	223	1738	221	221	1739	224	1742	223	223	45871	45325	46522	45853	47076	47076	46071	45344	44995	45976	45770	45228	47662	44780	46570	46378	45908	44982	45655	44956	46381	46257	46302	45084	45459	47119	46489	45440	46823	44919	45438	46220	46324	44307	45099	45773
JS230907002	89	397	1762	12	6	1765	0	0	1766	7	1769	6	6	45860	45292	46480	45815	47073	47073	46043	45310	44943	45925	45765	45191	47636	44741	46519	46344	45881	44951	45615	44955	46342	46215	46271	45076	45452	47074	46478	45438	46785	44884	45436	46208	46279	44286	45049	45725
JS230907003	90	397	1762	12	6	1765	0	0	1766	7	1769	6	6	45860	45292	46480	45815	47073	47073	46043	45310	44943	45925	45765	45191	47636	44741	46519	46344	45881	44951	45615	44955	46342	46215	46271	45076	45452	47074	46478	45438	46785	44884	45436	46208	46279	44286	45049	45725
JS230907004	91	398	1763	13	7	1766	1	1	1767	8	1770	7	7	45861	45293	46481	45816	47074	47074	46044	45311	44944	45926	45766	45192	47637	44742	46520	46345	45882	44952	45616	44956	46343	46216	46272	45077	45453	47075	46479	45439	46786	44885	45437	46209	46280	44287	45050	45726
JS230907013	92	397	1762	12	6	1765	0	0	1766	7	1769	6	6	45860	45292	46480	45815	47073	47073	46043	45310	44943	45925	45765	45191	47636	44741	46519	46344	45881	44951	45615	44955	46342	46215	46271	45076	45452	47074	46478	45438	46785	44884	45436	46208	46279	44286	45049	45725
JS230907022	93	397	1762	12	6	1765	0	0	1766	7	1769	6	6	45860	45292	46480	45815	47073	47073	46043	45310	44943	45925	45765	45191	47636	44741	46519	46344	45881	44951	45615	44955	46342	46215	46271	45076	45452	47074	46478	45438	46785	44884	45436	46208	46279	44286	45049	45725
JS230907023	94	397	1762	12	6	1765	0	0	1766	7	1769	6	6	45860	45292	46480	45815	47073	47073	46043	45310	44943	45925	45765	45191	47636	44741	46519	46344	45881	44951	45615	44955	46342	46215	46271	45076	45452	47074	46478	45438	46785	44884	45436	46208	46279	44286	45049	45725
JS230908002	95	398	1763	13	7	1766	1	1	1767	8	1770	7	7	45861	45293	46481	45816	47074	47074	46044	45311	44944	45926	45766	45192	47637	44742	46520	46345	45882	44952	45616	44956	46343	46216	46272	45077	45453	47075	46479	45439	46786	44885	45437	46209	46280	44287	45050	45726
SPVP170001	96	47146	47020	47117	47123	47024	47119	47119	47025	47123	47027	47122	47122	47653	47324	47691	46961	45513	45513	47593	47338	46544	47414	47292	46757	49040	46148	47889	48002	47171	47218	47654	46906	47467	47733	47308	47093	46856	48926	44797	46747	45613	46433	46745	47805	47702	45654	46785	47259
SPVP170002	97	45209	45182	45203	45209	45183	45205	45205	45186	45210	45188	45209	45209	45475	45170	46556	45628	47109	47109	45786	45306	44969	46389	45990	45198	47784	44664	47017	46660	45747	45815	45344	45626	46362	45771	46154	45882	45376	46959	46359	45436	46893	45224	45434	46078	46212	44530	45078	45346
SPVP170003	98	47147	47021	47118	47124	47025	47120	47120	47026	47124	47028	47123	47123	47655	47325	47693	46957	45509	45509	47594	47334	46540	47410	47288	46755	49041	46144	47885	48003	47167	47214	47655	46907	47466	47729	47307	47094	46857	48922	44793	46743	45612	46429	46741	47801	47698	45650	46786	47260
SPVP170004	99	47147	47021	47118	47124	47025	47120	47120	47026	47124	47028	47123	47123	47655	47325	47693	46957	45509	45509	47594	47334	46540	47410	47288	46755	49041	46144	47885	48003	47167	47214	47655	46907	47466	47729	47307	47094	46857	48922	44793	46743	45612	46429	46741	47801	47698	45650	46786	47260
SPVP170005	100	47009	46935	46952	46960	46936	46956	46956	46937	46960	46942	46959	46959	46871	46408	44858	44721	47959	47959	44987	46603	45778	47786	46618	46328	46573	45413	48317	44998	46120	46154	46689	46327	45156	46687	47147	46291	46353	44566	47989	46509	47688	45549	46507	47376	45175	45098	44124	46503
SPVP170006	101	46588	46512	46617	46627	46515	46623	46623	46516	46628	46516	46627	46627	46717	46739	45289	44850	47529	47529	45235	46930	46124	47662	46502	46696	46184	45385	48201	45868	46600	46080	47549	46662	45585	46600	46715	46494	46190	45983	47101	46384	47922	46034	46382	46952	45366	45138	43672	46410
SPVP170007	102	44981	44853	44963	44971	44856	44967	44967	44857	44972	44860	44971	44971	45036	45179	46001	44841	46636	46636	45502	45282	44692	45673	45324	44584	46952	44345	46343	46029	44824	44915	45137	44494	46091	45318	45287	44950	44843	46472	45869	44690	46245	44867	44686	45783	45367	43498	44206	45208
SPVP170008	103	45869	45774	45818	45826	45775	45822	45822	45778	45827	45781	45826	45826	45310	45436	45794	45931	46646	46646	45843	45178	44729	46442	45846	45167	47185	44702	47123	46581	44752	45394	46079	45002	46601	45645	46005	44638	45438	47167	46997	45265	46847	44857	45263	46247	45798	43030	45273	45490
SPVP170009	104	45583	45544	45583	45591	45547	45587	45587	45548	45592	45551	45591	45591	45841	45586	46296	45546	47167	47167	45199	45380	44646	46316	45609	45173	47572	44775	46884	46809	45225	45182	45723	44865	46454	45944	45686	15948	45445	47129	46487	45567	46789	45422	45565	45700	46428	43673	45184	45454
SPVP170010	105	46442	46427	46427	46435	46428	46431	46431	46431	46436	46434	46435	46435	46624	46661	45245	45114	48054	48054	45496	46529	46217	47323	47052	46875	46221	45761	48001	45568	46448	46797	47085	46618	45612	47123	46663	46978	46172	46393	47977	46708	47806	46081	46706	47035	45115	45196	44037	46640
SPVP170011	106	46309	46269	46241	46249	46274	46245	46245	46275	46250	46278	46249	46249	45909	45877	46370	46155	47483	47483	46548	45630	45482	46482	46241	45570	47489	44940	47165	46873	45566	46162	45959	45437	46441	45944	46255	45655	45708	47575	46820	45870	47235	45318	45869	46432	46444	43681	45409	46292
SPVP170012	107	45870	45775	45819	45827	45776	45823	45823	45779	45828	45782	45827	45827	45309	45435	45793	45930	46645	46645	45844	45177	44728	46441	45845	45166	47184	44701	47122	46582	44751	45393	46078	45003	46600	45644	46004	44639	45439	47166	46996	45264	46848	44858	45262	46248	45797	43029	45272	45489
SPVP170013	108	46146	46082	46118	46126	46083	46122	46122	46086	46126	46089	46125	46125	46236	45834	33742	44454	47358	47358	45120	46219	45116	46699	46468	46036	45878	45001	47394	45266	46222	46029	46324	45360	44763	46737	46553	45755	45386	45400	46824	45750	47287	46047	45747	46831	45194	44754	40773	46428
SPVP170014	109	46407	46322	46409	46415	46323	46411	46411	46326	46416	46328	46415	46415	46720	46234	45058	44624	47644	47644	45574	46086	45563	47303	46546	45539	46142	44961	47907	45516	46080	45238	46555	46402	45351	46992	46438	45800	46240	45698	47399	45916	47307	45616	45912	46675	45277	44599	44532	46069
SPVP170015	110	45141	45009	45197	45205	45010	45201	45201	45013	45206	45015	45205	45205	45972	45165	46292	45639	46820	46820	46200	45035	44307	46561	45096	45048	47472	44776	47078	46469	45222	45461	45553	44889	45954	45484	45634	45367	44941	46835	46036	45224	46293	45297	45220	45859	46222	43850	45538	45160
SPVP170016	111	47386	47356	47352	47360	47359	47356	47356	47360	47360	47365	47359	47359	47030	46684	45343	45827	48467	48467	45592	47098	46338	47942	47251	47213	46253	46282	48402	45927	46894	47010	47368	47033	46045	47543	47578	46528	46395	46723	47968	47237	48034	46728	47235	47551	46106	45380	44355	46721
SPVP170017	112	46278	46239	46294	46300	46240	46296	46296	46243	46301	46246	46300	46300	47135	46507	45309	44614	48173	48173	45322	46711	46319	47589	46887	46139	46364	45790	48187	45864	46629	46256	46909	46021	45243	47122	46956	46319	46194	46237	47294	46545	47817	46188	46543	46911	45570	45157	44579	46488
SPVP170018	113	46480	46357	46480	46486	46360	46482	46482	46361	46486	46364	46485	46485	47210	46128	45205	44609	48149	48149	44551	46628	46122	47791	46585	46295	46849	46020	48480	45295	46037	46249	46603	45977	45247	46837	46974	46011	46421	45921	47366	46600	47930	45989	46598	47026	44963	45375	43700	46503
SPVP170019	114	46272	46165	46264	46270	46168	46266	46266	46169	46270	46172	46269	46269	46957	45945	45265	44097	47810	47810	44512	46160	45456	47398	46455	45865	46614	45365	48032	45048	46006	45468	46440	45554	44535	46700	46651	46023	45912	45685	46754	46316	47632	45707	46314	46602	44945	44995	43279	46285
SPVP170020	115	45202	45157	45172	45180	45158	45176	45176	45161	45181	45164	45180	45180	45686	45448	46731	45593	47018	47018	46728	45464	45122	45988	45810	45723	47511	44662	46739	47082	45598	45381	45797	45523	45831	46503	46545	45286	45235	47535	46549	45000	46672	44978	44996	46356	46562	44513	45393	45701
SPVP170021	116	45606	45461	45577	45583	45462	45579	45579	45465	45584	45456	45583	45583	46471	45535	46614	46108	47434	47434	46123	45763	44861	46366	46157	45721	48566	45281	47098	47269	46598	45496	45928	45969	46641	46222	46520	45858	45480	47269	47081	45528	47227	45552	45524	46702	46850	45078	45903	45908
SPVP170022	117	47402	47293	47375	47383	47296	47379	47379	47297	47383	47300	47382	47382	47428	46823	46136	45500	48871	48871	45742	47372	46062	47862	47344	46736	47102	46580	48516	46407	47202	47129	47591	47257	46049	48092	47407	46779	46862	47185	47860	47413	48254	47111	47409	47894	46330	45266	45393	47532
SPVP170025	118	47629	47485	47575	47581	47488	47577	47577	47489	47582	47492	47581	47581	47804	47367	48354	47691	46488	46488	48199	47700	46827	48591	47736	47579	49720	46946	48959	48596	47818	47840	48025	47498	48125	48194	47910	47699	47196	49344	44810	47730	46121	47421	47728	48279	48321	46483	47292	47936
SPVP170026	119	47629	47485	47575	47581	47488	47577	47577	47489	47582	47492	47581	47581	47804	47367	48354	47691	46488	46488	48201	47700	46827	48591	47738	47581	49720	46946	48959	48598	47818	47840	48025	47498	48125	48194	47910	47699	47196	49346	44810	47730	46121	47421	47728	48279	48321	46483	47292	47938
SPVP170027	120	47628	47484	47574	47580	47487	47576	47576	47488	47581	47491	47580	47580	47803	47366	48353	47690	46487	46487	48200	47699	46826	48590	47737	47580	49719	46945	48958	48597	47817	47839	48024	47497	48124	48193	47909	47698	47195	49345	44809	47729	46120	47420	47727	48278	48320	46482	47291	47937
SPVP170028	121	46359	46219	46361	46369	46220	46365	46365	46223	46370	46226	46369	46369	47164	46070	44997	44866	47902	47902	44482	46447	45778	47305	46599	46294	46635	45696	47993	45843	45975	46181	46361	46053	45286	46861	47015	46155	46189	45869	47365	46285	47685	46124	46283	46635	45215	45039	44348	46186
SPVP170029	122	45774	45631	45724	45732	45632	45728	45728	45633	45732	45638	45731	45731	45702	46068	46289	46327	46824	46824	46512	45486	45343	46364	46184	45557	47598	30721	47042	46222	45671	45824	45510	45121	46478	45975	46020	45624	45433	47148	46830	45809	47169	36878	45807	46184	46581	44282	45625	45682
SPVP170030	123	45110	45156	45072	45078	45159	45074	45074	45162	45079	45165	45078	45078	45938	45519	46117	45635	46870	46870	45673	45705	44300	46143	45660	45104	47569	44145	46908	46599	46074	45144	45669	44992	46374	46090	45987	45297	45084	46621	46808	45790	46416	45175	45788	46107	46287	44141	44965	44696
SPVP170031	124	47000	46926	46943	46951	46927	46947	46947	46928	46951	46933	46950	46950	46861	46398	44850	44712	47951	47951	44978	46592	45768	47778	46611	46319	46564	45404	48309	44987	46110	46144	46681	46316	45148	46674	47136	46281	46342	44555	47981	46501	47677	45540	46499	47366	45164	45088	44113	46492
SPVP170032	125	47010	46936	46953	46961	46937	46957	46957	46938	46961	46943	46960	46960	46869	46406	44859	44717	47960	47960	44988	46602	45777	47787	46619	46325	46574	45412	48318	44997	46119	46152	46689	46326	45157	46686	47146	46290	46351	44564	47989	46510	47686	45550	46508	47373	45173	45097	44123	46502
SPVP170033	126	44778	44524	44778	44784	44527	44780	44780	44526	44785	44531	44784	44784	45513	45235	46362	45850	47609	47609	45897	45397	44179	46423	45628	44499	47730	44992	47037	46756	45671	44855	45780	45378	46063	45779	45348	45375	45206	47017	46376	45161	47218	45609	45158	46061	46261	43930	44698	45380
SPVP170034	127	45342	45320	45348	45354	45321	45350	45350	45324	45355	45326	45354	45354	46052	45326	46510	45925	47183	47183	45931	45667	44694	46536	46037	45434	47661	45009	47188	46712	45828	45548	45411	44928	46527	46071	45528	45637	45077	47128	46576	45934	46996	45431	45932	46019	46357	44517	45028	45131
SPVP170040	128	46378	46281	46368	46374	46284	46370	46370	46285	46374	46288	46373	46373	46691	46164	45570	45391	47892	47892	45377	46639	46025	47411	46724	46152	46678	45541	48110	45557	46354	46659	47161	46475	45208	47272	46815	45986	46761	46124	47810	46729	47786	45514	46725	47016	45053	44853	44387	46689
SPVP170041	129	45049	44936	45080	45088	44937	45084	45084	44940	45088	44943	45087	45087	45219	45264	46712	45756	47195	47195	45662	45260	44540	46290	45249	45436	47235	45110	47038	46366	45788	45558	45583	45283	46349	45897	45978	45480	45524	46711	46663	45150	46688	45541	45148	46211	46427	44391	45122	45431
SPVP170042	130	45040	44927	45071	45079	44928	45075	45075	44931	45079	44934	45078	45078	45219	45249	46704	45761	47191	47191	45655	45254	44538	46286	45251	45426	47228	45106	47034	46360	45786	45558	45582	45282	46350	45901	45971	45479	45519	46709	46657	45144	46687	45537	45142	46207	46423	44391	45115	45426
SPVP170043	131	45045	44932	45076	45084	44933	45080	45080	44936	45084	44939	45083	45083	45218	45256	46711	45762	47192	47192	45660	45261	44545	46291	45254	45433	47235	45111	47039	46363	45789	45559	45583	45283	46351	45902	45976	45480	45520	46716	46664	45151	46690	45542	45149	46212	46428	44394	45120	45431
SPVP170044	132	47291	47125	47319	47325	47126	47321	47321	47129	47326	47132	47325	47325	48058	47230	47784	47568	46557	46557	47811	47278	46854	47654	47318	47173	49322	46599	48279	47971	47152	47155	47723	47139	47958	48002	47899	47538	46689	49016	45636	46831	20980	46727	46829	47613	48395	45928	47014	46776
SPVP170045	133	45337	45090	45329	45337	45093	45333	45333	45094	45337	45097	45336	45336	45976	45722	46974	46020	46979	46979	46313	46122	45282	46501	46160	45859	47708	44731	47078	46314	46047	45512	46260	45229	46600	46738	46623	45721	45773	47271	47034	46045	46919	45543	46043	46322	46468	44955	45479	45704
SPVP170046	134	46033	45974	46055	46063	45977	46059	46059	45978	46064	45981	46063	46063	46480	45941	45168	44605	47919	47919	44728	46089	45420	46689	46312	46316	46455	45834	47398	45327	46387	46285	46051	45990	44955	47155	46701	45761	45913	45474	47163	45964	47306	45852	45962	46687	45218	45063	43910	46373
SPVP170047	135	46242	46209	46159	46167	46212	46163	46163	46213	46168	46215	46167	46167	46662	46751	32004	44617	47252	47252	44440	46713	45396	46977	46569	46302	46384	45361	47638	45322	46390	46403	46352	45820	45295	46953	47073	46268	45821	45759	47345	46324	47643	45673	46322	47148	45108	44780	40101	46196
SPVP170048	136	45326	45317	45300	45308	45318	45304	45304	45317	45309	45324	45308	45308	45701	45424	46746	45895	46987	46987	46776	46044	44555	46440	45332	45443	47801	45036	46942	46448	45847	45475	45523	44960	46965	46006	46016	45795	45566	47399	46582	46038	46892	45203	46036	46425	46154	44808	45616	45461
SPVP170049	137	46314	46230	46279	46287	46233	46283	46283	46234	46288	46237	46287	46287	46406	45978	47128	46489	47877	47877	46584	45986	45570	46727	46022	45908	48415	45396	47393	47246	46491	45254	45760	45410	46765	46430	46399	45757	45756	47800	47122	45716	47347	45790	45714	46416	46925	44632	45967	46157
SPVP170050	138	47004	46930	46947	46955	46931	46951	46951	46932	46955	46937	46954	46954	46864	46401	44853	44716	47954	47954	44982	46596	45771	47781	46613	46323	46568	45406	48312	44991	46113	46147	46684	46320	45151	46680	47140	46284	46346	44559	47984	46504	47681	45544	46502	47369	45168	45091	44117	46495
SPVP170051	139	45919	45980	45894	45902	45983	45898	45898	45984	45903	45987	45902	45902	45863	46051	45271	44172	47357	47357	44674	46059	45242	46921	46511	45787	46376	44641	47581	45074	46176	45868	46316	45758	44964	46531	46707	46100	45644	45422	47076	46494	47291	45754	46492	46418	44799	44325	43771	45743
SPVP170052	140	45756	45434	45731	45739	45437	45735	45735	45438	45740	45441	45739	45739	46115	45504	46496	46228	47564	47564	46241	45645	45389	46547	45945	45814	47573	45185	47117	46776	45873	45478	45736	45464	46162	46299	46087	45523	45412	47124	46813	46170	46662	45243	46168	46391	46724	44495	45535	22702
SPVP170053	141	46899	46796	46875	46883	46799	46879	46879	46800	46884	46802	46883	46883	46242	46715	45347	45188	47932	47932	45494	46844	46527	47799	47141	46787	46248	45638	48408	45295	46986	46716	46722	46592	45599	46997	46917	46768	46928	46301	48054	46453	48389	45685	46451	47124	45466	45322	43864	46748
SPVP170054	142	45472	45320	45520	45528	45323	45526	45526	45324	45529	45327	45528	45528	44881	45155	46187	45997	46533	46533	45600	46015	44860	46478	46206	44984	47336	44000	47297	46510	45080	45303	45880	45940	46128	45845	45307	45434	45669	47032	46628	45543	47116	45019	45540	46500	45914	43989	44818	45136
SPVP170056	143	46331	46258	46357	46365	46257	46361	46361	46262	46365	46265	46364	46364	46569	46452	45815	45020	48447	48447	45675	47172	46184	47386	46750	46484	46653	45780	47959	45835	46392	46114	46979	46214	45631	47186	47232	46882	46878	46186	47638	46435	48003	45956	46433	47366	45874	45589	44469	46584
SPVP170060	144	45211	45145	45157	45163	45146	45159	45159	45149	45163	45152	45162	45162	45272	44818	45929	45386	46538	46538	46165	44712	44150	45877	45330	44582	46949	44327	46623	46585	45587	44804	45187	44632	46146	46080	45504	45085	45275	46444	46446	45114	46701	45000	45110	45653	45851	43836	44490	44940
SPVP170070	145	47493	47486	47421	47429	47487	47425	47425	47490	47430	47493	47429	47429	47597	47398	46281	46146	48928	48928	45907	47643	46925	48369	47277	47584	46810	46738	48934	46264	47547	47574	47661	47084	46277	47533	47587	47632	46898	46995	48486	47626	48603	46689	47624	48347	46280	46339	44796	47579
SPVP170073	146	45553	45439	45526	45534	45440	45530	45530	45441	45534	45446	45533	45533	46005	45087	46063	45818	46956	46956	46153	45398	45052	45930	45699	45511	47391	44389	46679	46527	45398	45229	45808	45311	46368	45805	45742	45543	45483	47207	46390	45755	46392	45061	45753	46105	45882	44300	45562	45631
SPVP170074	147	46108	46044	46131	46137	46047	46133	46133	46048	46137	46051	46136	46136	47194	45915	45463	44784	47988	47988	44793	46517	46041	47730	46484	46421	46856	45923	48352	45480	46309	46616	46728	45903	45369	46952	47274	46020	46578	45649	47517	46636	48011	46245	46632	47309	44961	45361	43544	46561
SPVP170076	148	45251	45155	45203	45211	45156	45207	45207	45157	45210	45162	45209	45209	45939	45604	46331	45714	47177	47177	46653	45384	44775	46414	45312	45592	47398	44902	47104	46643	45859	45091	45582	45203	46485	46138	46278	45117	45292	47029	46690	45769	46707	44846	45767	46320	46285	44318	45254	45495
SPVP170078	149	45420	45251	45392	45398	45254	45394	45394	45257	45398	45260	45397	45397	45968	45144	46490	45955	47281	47281	46391	45504	45070	46434	45855	45397	47949	44821	47073	47047	46098	45462	45836	45344	46197	46395	46258	46266	45827	47602	46664	45967	46896	45179	45965	46349	46825	44761	45524	45809
SPVP170079	150	46434	46443	46434	46442	46444	46438	46438	46447	46442	46450	46441	46441	46436	46061	44983	45121	48005	48005	45270	46625	46165	47537	46964	46834	46646	45952	48178	44886	46451	46724	46948	46321	45492	46965	47292	46109	46568	45360	47834	47034	47785	45874	47032	47638	45342	45530	44282	46977
SPVP170080	151	47032	46802	47010	47018	46807	47014	47014	46808	47019	46811	47018	47018	47919	47081	48314	47616	45974	45974	47543	47176	46690	47847	47341	46331	49205	46446	48446	48239	47340	46307	47753	47198	48027	48145	47324	46951	46608	49008	45116	47044	45706	46586	47042	47376	47976	46231	47141	47021
SPVP170081	152	46770	46815	46763	46771	46816	46767	46767	46819	46771	46821	46770	46770	46867	46247	45196	44798	48246	48246	45045	46871	45977	47423	47003	46265	46568	45456	48148	45933	46451	46136	46801	46577	45464	46600	46899	46384	46525	45708	47379	46414	47749	46362	46412	47080	45264	45509	44065	46140
SPVP170083	153	46861	46875	46864	46870	46876	46866	46866	46879	46871	46882	46870	46870	46926	46419	45598	44458	47784	47784	44473	46726	45629	47507	46878	46599	46487	45936	48272	44982	46900	47027	46715	46524	45556	47362	47318	46347	46693	46449	47766	46442	48017	46587	46440	47515	45140	45171	44250	46759
SPVP170084	154	46764	46809	46757	46765	46810	46761	46761	46813	46765	46815	46764	46764	46861	46241	45194	44796	48240	48240	45045	46865	45971	47421	47001	46265	46562	45450	48146	45927	46445	46130	46801	46571	45462	46594	46893	46378	46519	45708	47379	46412	47743	46356	46410	47074	45258	45503	44059	46134
SPVP170085	155	45909	45963	45914	45922	45966	45918	45918	45967	45923	45970	45922	45922	46090	45738	44879	44462	47747	47747	44941	46146	45731	47248	46561	46029	45943	44888	47840	45098	46234	46026	46754	46210	45137	46524	46647	46199	45924	45866	46856	46201	47671	45658	46199	46558	44993	44619	43913	46128
SPVP170087	156	45487	45461	45417	45425	45464	45421	45421	45465	45425	45467	45424	45424	46024	45240	46132	45998	47083	47083	46558	45503	44773	46107	45894	45511	47786	44847	46668	46519	45796	45455	45495	45117	46004	46118	45793	45124	45001	46844	46482	45280	46371	45084	45278	45794	46907	44562	45232	45607
SPVP170089	157	46236	46081	46121	46129	46084	46125	46125	46085	46130	46088	46129	46129	46912	46007	45363	45148	47754	47754	44626	46290	45768	47209	46496	46569	46422	45541	47837	45556	46025	46256	46443	46132	44999	46915	47046	46156	46209	45987	47156	46262	47539	45708	46260	47079	45480	44977	44191	46358
SPVP170090	158	47627	47485	47573	47579	47488	47575	47575	47489	47580	47492	47579	47579	47803	47363	48352	47687	46488	46488	48203	47698	46825	48589	47732	47577	49717	46944	48955	48598	47815	47840	48023	47496	48123	48190	47906	47697	47190	49343	44806	47729	46120	47417	47725	48277	48319	46478	47288	47936
SPVP170091	159	45429	45260	45401	45407	45263	45403	45403	45266	45407	45269	45406	45406	45959	45160	46504	45973	47295	47295	46402	45518	45087	46444	45871	45388	47959	44837	47083	47038	46108	45476	45856	45357	46213	46412	46273	46285	45844	47613	46681	45982	46907	45172	45980	46366	46835	44771	45538	45819
SPVP170092	160	46276	46279	46278	46284	46282	46280	46280	46283	46284	46286	46283	46283	47007	45812	45385	44722	48128	48128	44704	46487	45954	47691	46485	46357	46773	46148	48245	45441	45962	46126	46563	45910	45022	46636	46856	46044	46447	45858	47077	46573	47955	46164	46571	46951	45150	45483	43850	46611
SPVP170093	161	46713	46586	46665	46671	46587	46667	46667	46590	46672	46593	46671	46671	46605	46419	45205	44669	47706	47706	44591	46748	45943	47262	46938	46392	46150	45211	47904	42423	46609	46412	46521	46348	45257	46827	47040	46432	46553	45603	48013	46792	47845	45523	46790	47121	44983	44828	44030	46339
SPVP170094	162	47865	47873	47788	47794	47876	47790	47790	47879	47795	47882	47794	47794	48072	48209	47587	46334	49781	49781	46820	48209	47545	48716	48587	47874	48277	47719	49270	47235	48071	48032	48330	47572	46898	48410	48397	47390	47332	47784	49148	48132	49053	47714	48130	49005	46584	46667	46100	48066
SPVP170095	163	47092	46962	47124	47130	46965	47126	47126	46966	47131	46968	47130	47130	47299	47072	46347	45438	48965	48965	45778	46838	46582	48254	47132	46657	47342	46246	48915	46213	47319	46893	47440	47217	45410	47803	47136	46987	46630	46495	48289	46996	48591	46778	46994	47617	45882	46042	44339	46715
SPVP170098	164	47246	47248	47212	47220	47251	47216	47216	47252	47220	47257	47219	47219	47059	46601	45409	45713	48295	48295	45512	46932	46179	48028	47170	46884	46259	46343	48615	45860	46896	46776	47085	47098	45887	47445	47732	46796	46516	46728	48159	47237	48165	46422	47235	47765	46124	45342	44315	46665
SPVP170102	165	46923	46874	46878	46884	46875	46881	46881	46878	46885	46881	46884	46884	46524	46472	45682	44907	47717	47717	45348	47360	45857	46826	46693	46333	46852	45551	47403	45422	46401	46844	46858	45913	45806	47304	46755	46423	46084	46297	47622	47039	47754	45905	47037	47150	45402	44890	44097	46984
SPVP170106	166	45871	45872	45874	45882	45875	45878	45878	45876	45882	45879	45881	45881	46740	46082	45415	44785	47883	47883	45372	46394	45695	46884	46492	46343	46259	45744	47533	45835	46421	46709	46570	46216	45642	47057	46510	45966	46753	46117	47419	46534	47593	46418	46532	46972	45762	45074	44194	46499
SPVP170141	167	45417	45356	45363	45373	45357	45369	45369	45358	45373	45363	45372	45372	45346	44977	46040	46050	47243	47243	45698	45475	44920	45822	45240	45553	47441	44209	46569	46412	45890	45111	45324	44658	45796	45571	45340	44538	45057	47059	46347	45494	47080	45031	45490	45837	45770	44257	44816	45411
SPVP170142	168	46422	46453	46384	46390	46454	46386	46386	46457	46390	46460	46389	46389	47022	46290	46008	44488	48180	48180	44766	47085	45515	47055	46992	46224	46874	45737	47704	45604	47001	46375	46454	46354	45931	46987	46842	46118	45946	46268	47402	46303	47871	46726	46301	47232	45541	44928	44257	46764
SPVP170143	169	45741	45556	45681	45689	45557	45685	45685	45560	45690	45563	45689	45689	45601	45479	45793	45744	47302	47302	46427	45814	44747	46851	46206	45187	47922	44924	47527	46707	45276	45964	46118	45679	46433	45574	46128	45284	45767	47475	46489	45939	46926	45064	45936	46184	46231	44057	45009	45482
SPVP170146	170	46912	46777	46920	46926	46782	46922	46922	46783	46927	46786	46926	46926	46726	46039	47395	47093	45640	45640	47103	46606	46180	45317	47203	46782	48860	45851	45020	47389	46519	46401	47142	46631	47437	47226	47258	46623	46606	48247	44400	46608	45283	46398	46606	47499	47319	45190	46458	46517
SPVP170147	171	45419	45320	45496	45502	45325	45498	45498	45326	45503	45329	45502	45502	45415	45417	46412	45844	47246	47246	45852	45701	44965	45987	45815	44856	47890	44600	46649	46829	45390	45736	45617	45189	46911	46129	45890	45597	45068	47141	46630	45461	47010	45214	45459	46361	46446	44452	45108	45442
SPVP170148	172	46141	46077	46113	46121	46078	46117	46117	46081	46121	46084	46120	46120	46228	45825	33734	44441	47347	47347	45111	46206	45103	46686	46453	46025	45873	44984	47381	45257	46204	46014	46315	45349	44756	46724	46544	45750	45375	45387	46811	45737	47276	46032	45734	46816	45179	44739	40764	46419
SPVP170149	173	45665	45585	45666	45674	45588	45670	45670	45589	45674	45591	45673	45673	45679	44699	46449	45805	46890	46890	46266	46188	44648	46195	45862	44985	47527	44907	46731	47024	45481	45689	45693	45298	46289	45985	45670	45370	45924	47483	46464	45624	47044	45419	45620	46476	46331	44237	45359	45345
SPVP170150	174	45961	45987	45913	45921	45990	45917	45917	45991	45922	45994	45921	45921	45832	45529	46322	46131	47540	47540	46328	45553	45107	46182	45989	45260	47749	45088	46903	46727	45800	45901	45983	45090	46204	45860	46032	45732	45538	47277	46763	45563	46840	45530	45560	46342	46228	44311	45785	45704
SPVP170151	175	45296	45173	45293	45301	45176	45297	45297	45177	45302	45180	45301	45301	46164	45659	47073	46210	47599	47599	45991	45511	45159	46420	45908	45269	47968	44962	47093	46797	46255	45768	46181	45558	46448	46402	46462	46187	45726	46695	46884	45665	46636	45206	45663	46402	46515	44702	45667	45374
SPVP170152	176	45373	45458	45363	45369	45459	45365	45365	45462	45370	45465	45369	45369	45997	45636	46522	45816	47178	47178	46236	45927	45153	46510	45494	45745	47332	44844	47198	46547	45799	45341	46176	45484	46481	46081	45618	45435	45152	46907	46523	45649	47057	45179	45647	46528	46355	44288	45563	45414
SPVP170153	177	46068	46095	46056	46064	46096	46060	46060	46099	46064	46102	46063	46063	46547	45963	46846	47025	47874	47874	46190	46003	45663	46700	47132	46223	47779	45403	47250	47110	46599	45950	45350	45723	47017	46750	45982	46097	45650	48072	47377	45746	47305	45994	45742	46673	46958	44885	46182	46043
SPVP170154	178	45864	45755	45842	45850	45756	45846	45846	45759	45851	45762	45850	45850	46147	45422	46411	46280	47311	47311	46483	45433	44765	46168	46175	45572	47989	44844	46821	46874	45906	45531	45847	45230	46752	46013	45968	45295	45682	47047	46646	46041	47166	45424	46039	46468	46312	43885	45304	45519
SPVP170155	179	46442	46267	46467	46473	46268	46469	46469	46271	46473	46274	46472	46472	46057	46370	46567	46890	47962	47962	46647	46581	45592	46633	46381	45897	47531	45176	47243	47223	45749	46344	46528	46036	46916	46470	46387	46353	45604	48143	47492	46326	47679	45707	46324	46954	46726	44393	46189	46266
SPVP170156	180	45475	45344	45412	45418	45347	45414	45414	45348	45418	45353	45417	45417	45209	45115	46264	45891	46985	46985	46406	45778	44728	46235	45983	1173	47658	44918	46670	46770	45526	45555	45906	45579	46204	45808	45074	45778	45591	47145	46439	45309	46881	45321	45307	46232	46281	44240	45281	45666
SPVP170157	181	46794	46716	46657	46662	46717	46658	46658	46720	46663	46723	46662	46662	46615	46564	45786	39316	47905	47905	44587	46492	46050	47204	46802	46910	46998	45901	47845	45303	47034	46542	47191	46284	45397	47564	47215	46323	46543	46001	47940	46827	47527	46052	46825	47190	45100	45424	44312	46588
SPVP170158	182	46793	46715	46656	46661	46716	46657	46657	46719	46662	46722	46661	46661	46613	46565	45791	39321	47911	47911	44587	46495	46054	47208	46809	46915	46995	45907	47849	45303	47040	46545	47192	46286	45395	47570	47213	46324	46544	46002	47945	46830	47527	46059	46828	47194	45103	45428	44319	46583
SPVP170159	183	45778	45588	45756	45764	45591	45760	45760	45590	45765	45595	45764	45764	46104	45896	46556	46318	47124	47124	46583	45963	45272	46798	45742	45430	48264	45107	47426	46878	46382	45528	46268	45451	46346	46346	46192	45446	45750	47097	46516	46010	47264	45625	46008	46581	46588	44788	45231	45820
SPVP170160	184	45412	45462	45448	45456	45463	45452	45452	45466	45456	45469	45455	45455	45731	45813	47054	46424	47528	47528	46284	45816	45153	46841	45591	45747	47662	45061	47526	46682	46121	45961	46021	45801	46508	46385	45929	45746	45830	47325	46820	45431	47309	45624	45429	46598	46563	44967	45954	45873
SPVP170161	185	46922	46839	46878	46886	46842	46882	46882	46843	46887	46843	46886	46886	47249	46970	45708	45333	48274	48274	45823	47359	46360	48262	46673	46831	46559	45799	48870	46153	46942	46457	47875	47099	45906	47602	47496	46749	46542	46609	47780	47324	48263	46453	47322	47510	45762	45757	44629	47254
SPVP170162	186	47439	47427	47432	47440	47430	47436	47436	47431	47440	47434	47439	47439	46981	46965	46273	45420	48586	48586	45710	47977	46636	48034	47285	47109	47417	46627	48683	46269	47104	47360	47709	47468	45505	47802	47909	47232	47344	47018	48449	47449	48493	46474	47445	48172	46004	46090	44723	47284
SPVP170163	187	45498	45615	45472	45478	45616	45474	45474	45619	45478	45622	45477	45477	46411	45593	46813	46204	47592	47592	46425	46272	45363	46348	45868	45685	48161	45190	46918	46987	45863	45773	46565	45510	47066	46103	46726	45861	45771	47568	46801	45666	47142	45120	45662	46704	46760	44410	45745	45755
SPVP170164	188	46463	46334	46418	46426	46335	46422	46422	46338	46427	46341	46426	46426	46630	46191	42518	44764	47842	47842	44619	46922	46134	47598	46692	46318	46045	45615	48122	45544	46310	46544	46486	46302	45389	46173	46876	46461	46722	46089	47973	46425	47880	46066	46423	47286	45399	44727	33902	46358
SPVP180001	189	45451	45361	45427	45433	45362	45429	45429	45365	45434	45368	45433	45433	45459	45567	46586	46219	47328	47328	46318	45633	45054	46196	46005	45465	47757	44913	46807	47104	45776	45645	46328	45372	46751	46192	46222	45198	45712	47224	46574	45359	46901	45465	45357	46155	46256	44420	45456	45584
SPVP180002	190	46194	46091	46151	46159	46094	46155	46155	46093	46160	46098	46159	46159	46598	46233	45410	44433	48075	48075	45006	46173	45348	47016	46734	46311	46392	45572	47610	45913	46665	46088	46315	46072	45545	47114	46563	45884	45618	45946	47154	46451	47542	46494	46449	46551	45681	45415	44590	46380
SPVP180007	191	46221	46141	46153	46161	46144	46157	46157	46145	46162	46148	46161	46161	46408	46428	45156	44867	48027	48027	45517	46482	45933	47356	46394	46705	46443	45783	47989	45532	46285	46344	46679	46652	45177	47505	46783	46730	46568	46309	47572	47000	47735	46384	46998	47426	45232	45386	44013	46829
SPVP180009	192	45142	45181	45191	45197	45182	45193	45193	45183	45197	45188	45196	45196	46109	44899	46075	45708	47176	47176	45982	45764	45037	45958	45773	45358	47267	44765	46698	46318	45523	45017	45320	45145	45760	45885	44999	45187	44483	47207	46059	45225	46460	44871	45223	45700	45902	44048	44903	45516
SPVP180011	193	44784	44920	44797	44805	44921	44801	44801	44924	44805	44927	44804	44804	45877	45460	46268	45392	47078	47078	46113	45542	44754	45736	45717	45115	47495	44515	46516	46782	46122	45315	45533	45005	45957	46268	45973	45514	45068	46632	46663	45562	46571	45308	45560	46173	46282	44222	45083	44875
SPVP180012	194	46013	45768	46028	46034	45771	46030	46030	45772	46034	45775	46033	46033	46333	46270	47018	46460	47736	47736	46366	46045	45758	47055	46646	45798	47936	45327	47770	47194	46094	45930	46327	45636	46907	46686	46729	46004	46188	47449	47290	45917	47426	45893	45915	46822	46693	44474	45646	46364
SPVP180015	195	46923	46874	46878	46884	46875	46881	46881	46878	46885	46881	46884	46884	46524	46472	45675	44900	47716	47716	45342	47359	45856	46818	46685	46328	46850	45548	47395	45421	46399	46843	46860	45911	45799	47303	46754	46422	46082	46293	47617	47031	47762	45904	47029	47159	45411	44889	44096	46982
SPVP180016	196	47628	47486	47574	47580	47489	47576	47576	47490	47581	47493	47580	47580	47801	47364	48349	47688	46489	46489	48202	47699	46825	48589	47735	47578	49720	46945	48955	48599	47816	47841	48024	47497	48124	48193	47903	47698	47193	49344	44809	47727	46119	47418	47725	48276	48318	46482	47291	47937
SPVP180017	197	45047	44934	45078	45086	44935	45082	45082	44938	45086	44941	45085	45085	45220	45256	46711	45762	47194	47194	45660	45261	44545	46293	45256	45433	47235	45113	47041	46365	45791	45559	45583	45287	46351	45902	45978	45480	45522	46716	46664	45151	46692	45544	45149	46212	46430	44394	45120	45433
SPVP180018	198	45242	45137	45217	45225	45140	45221	45221	45141	45226	45144	45225	45225	46454	45530	46625	46372	47145	47145	46540	45937	45500	46460	46152	45626	47556	45192	47188	46851	46261	45594	46311	45659	46772	46508	46294	45237	45456	47579	46778	45637	46686	45425	45635	46726	46353	44614	45478	45338
SPVP180019	199	45144	45172	45175	45181	45173	45177	45177	45174	45181	45179	45180	45180	45889	44990	45869	45849	47017	47017	45831	45712	44886	45854	45597	45157	47565	44548	46583	46301	45411	45029	45402	45021	46035	45986	45049	45097	44819	47019	46018	44951	46460	44716	44949	45725	45583	44034	44846	45501
SPVP180020	200	45012	44815	44907	44915	44816	44911	44911	44819	44916	44822	44915	44915	45416	44998	46240	45613	46791	46791	45495	44527	44717	45671	45859	44918	46996	44725	46324	45917	45666	45314	44635	44412	46084	45834	45701	45077	44883	46857	45907	45183	46390	44839	45179	45647	46148	43991	44997	44968
SPVP180021	201	45458	45408	45451	45459	45409	45455	45455	45412	45459	45414	45458	45458	46012	45290	46039	45647	46855	46855	45975	45468	44985	45644	45603	45385	47155	44520	46226	46457	45516	45451	45604	44897	45970	46482	45356	45299	47	46972	46659	45315	46171	44912	45313	45698	46531	44072	45530	45603
SPVP180022	202	46038	45948	46025	46033	45951	46029	46029	45952	46033	45955	46032	46032	46325	45995	41795	44651	47382	47382	44629	46524	45123	47032	46478	46248	45826	45424	47679	45085	45823	46143	46688	45965	45398	46041	46941	46471	46003	45272	47482	46153	47756	45428	46151	47083	45284	44717	28953	46456
SPVP180024	203	46196	46095	46346	46354	46096	46350	46350	46099	46354	46102	46353	46353	46613	46188	45021	44530	48069	48069	44857	46300	46092	47724	46480	46270	46826	45792	48336	45171	46340	46594	46535	46098	44838	47122	47024	46396	46211	46025	47309	46343	47729	45910	46341	47256	45232	45379	43476	46410
SPVP180025	204	47104	46974	47136	47142	46977	47138	47138	46978	47143	46980	47142	47142	47309	47084	46359	45450	48977	48977	45790	46850	46594	48264	47141	46669	47354	46258	48925	46225	47331	46905	47452	47229	45422	47815	47148	46999	46642	46507	48301	47006	48601	46790	47004	47627	45894	46054	44351	46725
SPVP180026	205	46099	46089	46099	46105	46094	46101	46101	46095	46105	46098	46104	46104	46931	45933	45047	44297	47948	47948	44378	46516	46014	47391	46439	46100	46596	45802	47989	45218	45966	46125	46592	45557	44859	46680	46796	45991	46154	45475	47004	46369	47659	45850	46367	46862	44801	45198	43417	46463
SPVP180036	206	45927	45942	45910	45918	45945	45914	45914	45946	45919	45949	45918	45918	46423	45680	47354	45943	47572	47572	46585	45973	45365	46977	46086	45528	47937	45314	47589	47345	46529	45662	46008	46339	46582	46982	46008	46189	45547	47309	46852	45633	47472	45961	45629	46606	46596	45129	46075	46260
VP17080	207	45319	45310	45293	45301	45311	45297	45297	45310	45302	45317	45301	45301	45717	45417	46740	45889	46977	46977	46770	46042	44549	46434	45326	45457	47795	45032	46936	46460	45839	45470	45518	44952	46961	45999	46012	45790	45559	47394	46579	46034	46885	45218	46032	46412	46151	44803	45612	45459
VP18049	208	301	1666	144	150	1669	146	146	1670	151	1673	150	150	45845	45301	46498	45830	47050	47050	46045	45319	44969	45951	45744	45202	47638	44756	46545	46354	45884	44954	45627	44933	46356	46231	46279	45059	45435	47088	46465	45416	46798	44897	45414	46195	46296	44287	45072	45747
VP18072	209	45488	45406	45498	45504	45409	45500	45500	45410	45505	45413	45504	45504	45881	44947	45923	45684	47035	47035	46111	45671	44737	46478	45745	45327	47512	44824	47152	46095	45161	45633	45807	44962	45927	46350	46197	45064	45630	46968	46894	45443	46440	44308	45439	46583	46052	43542	45318	45667
VP18081	210	301	1666	144	150	1669	146	146	1670	151	1673	150	150	45845	45301	46498	45830	47050	47050	46045	45319	44969	45951	45744	45202	47638	44756	46545	46354	45884	44954	45627	44933	46356	46231	46279	45059	45435	47088	46465	45416	46798	44897	45414	46195	46296	44287	45072	45747
VP18084	211	47667	47657	47633	47641	47660	47637	47637	47661	47641	47666	47640	47640	47192	46934	45687	46106	48703	48703	45759	47408	46482	48445	47449	47488	46399	46469	48938	45987	47205	47029	47453	47201	46304	47795	47825	46952	46810	47004	48314	47685	48427	46916	47683	48024	46523	45530	44584	47296
VP18086	212	46183	46080	46140	46148	46083	46144	46144	46082	46149	46087	46148	46148	46588	46223	45401	44423	48065	48065	44999	46163	45338	47006	46725	46303	46384	45561	47600	45903	46657	46077	46307	46062	45536	47104	46553	45877	45608	45938	47146	46441	47533	46484	46439	46542	45670	45405	44584	46371
VP18087	213	46281	46284	46283	46289	46287	46285	46285	46288	46289	46291	46288	46288	47008	45815	45387	44723	48127	48127	44710	46490	45959	47693	46487	46359	46775	46151	48247	45443	45965	46128	46565	45912	45024	46639	46858	46045	46449	45859	47077	46575	47958	46168	46573	46953	45153	45489	43852	46614
VP18169	214	45487	45356	45424	45430	45359	45426	45426	45360	45430	45365	45429	45429	45213	45130	46268	45897	46997	46997	46417	45786	44737	46250	45990	1192	47661	44925	46685	46777	45535	45568	45911	45585	46210	45817	45087	45787	45604	47152	46449	45316	46887	45334	45314	46245	46289	44247	45289	45669
VP18170	215	46439	46448	46439	46447	46449	46443	46443	46452	46447	46455	46446	46446	46443	46068	44990	45127	48011	48011	45278	46632	46171	47543	46971	46843	46651	45960	48184	44892	46458	46728	46957	46329	45500	46974	47299	46116	46572	45367	47840	47043	47794	45882	47041	47645	45351	45537	44290	46984
VP18172	216	45759	45611	45798	45806	45614	45802	45802	45615	45807	45618	45806	45806	45988	45409	46332	46519	47408	47408	46703	46445	45874	46949	46765	45916	48057	44795	47210	47024	45863	45653	46378	46024	47204	46615	45918	46250	45896	47588	46748	45965	47648	45463	45963	46796	46825	44304	45635	46286
VP18240	217	46998	46937	46966	46974	46940	46970	46970	46941	46975	46944	46974	46974	47227	46968	48051	47413	45772	45772	47661	47016	46688	47869	47316	46685	49112	46428	48407	48270	47682	47141	47142	46817	47575	48481	47268	46994	46851	48870	45367	46989	44899	46894	46987	47320	47877	46394	47083	47326
VP18241	218	47019	46792	47065	47071	46794	47067	47067	46796	47072	46799	47071	47071	47464	46927	47931	47317	31	31	47872	47019	46615	47728	47355	46843	49092	45956	48285	47857	47448	47047	47411	46842	47400	47752	47149	46857	46841	48905	45463	47110	45483	46605	47108	47892	47415	45704	46623	47252
[truncated: 170 more columns]
